# Supplementary material for: Review of the genera of Conoderinae (Coleoptera, Curculionidae) from North America, Central America, and the Caribbean
Source: Zookeys. 2017 Jul 7;(683):51–138. doi: 10.3897/zookeys.683.12080 (PMC5523356; doi:10.3897/zookeys.683.12080)
Supplement: XML Treatment for Conoderinae [file zookeys.683.12080-treatment1.xml]

<!DOCTYPE tp:taxon-treatment
  PUBLIC "-//TaxonX//DTD Taxonomic Treatment Publishing DTD v0 20100105//EN" "tax-treatment-NSO.dtd">
<tp:taxon-treatment xmlns:tp="http://www.plazi.org/taxpub"><tp:treatment-meta><kwd-group><label>Taxon classification</label><kwd><named-content xmlns:xlink="http://www.w3.org/1999/xlink" content-type="kingdom">Animalia</named-content></kwd><kwd><named-content xmlns:xlink="http://www.w3.org/1999/xlink" content-type="order">Coleoptera</named-content></kwd><kwd><named-content xmlns:xlink="http://www.w3.org/1999/xlink" content-type="family">Curculionidae</named-content></kwd></kwd-group><mixed-citation publication-type="journal"><person-group><name><surname>Anzaldo</surname><given-names>Salvatore S.</given-names></name></person-group><article-title>Review of the genera of <tp:taxon-name><tp:taxon-name-part taxon-name-part-type="subfamily">Conoderinae</tp:taxon-name-part></tp:taxon-name> (<tp:taxon-name><tp:taxon-name-part taxon-name-part-type="order">Coleoptera</tp:taxon-name-part></tp:taxon-name>, <tp:taxon-name><tp:taxon-name-part taxon-name-part-type="family">Curculionidae</tp:taxon-name-part></tp:taxon-name>) from North America, Central America, and the Caribbean</article-title><source>Zookeys</source><day>7</day><month>7</month><year>2017</year><volume>2017</volume><issue>683</issue><fpage>51</fpage><lpage>138</lpage><pub-id pub-id-type="doi">10.3897/zookeys.683.12080</pub-id></mixed-citation></tp:treatment-meta><tp:nomenclature><tp:taxon-name>
            <tp:taxon-name-part taxon-name-part-type="subfamily">Conoderinae</tp:taxon-name-part>
          </tp:taxon-name><tp:taxon-authority>Schoenherr, 1833: 26</tp:taxon-authority></tp:nomenclature><tp:treatment-sec sec-type="remarks" id="SECID0EZ4BI"><title>Remarks.</title><p>The five tribes represented in the New World are unlikely to represent a monophyletic group and as such cannot be satisfactorily diagnosed by morphological characters or separated from the Old World tribes as a whole, even when excluding the aberrant genera.</p><!--PageBreak--><!--PageBreak--></tp:treatment-sec></tp:taxon-treatment>
