# Supplementary material for: Review of the genera of Conoderinae (Coleoptera, Curculionidae) from North America, Central America, and the Caribbean
Source: Zookeys. 2017 Jul 7;(683):51–138. doi: 10.3897/zookeys.683.12080 (PMC5523356; doi:10.3897/zookeys.683.12080)
Supplement: XML Treatment for Piazurini [file zookeys.683.12080-treatment4.xml]

<!DOCTYPE tp:taxon-treatment
  PUBLIC "-//TaxonX//DTD Taxonomic Treatment Publishing DTD v0 20100105//EN" "tax-treatment-NSO.dtd">
<tp:taxon-treatment xmlns:tp="http://www.plazi.org/taxpub"><tp:treatment-meta><kwd-group><label>Taxon classification</label><kwd><named-content xmlns:xlink="http://www.w3.org/1999/xlink" content-type="kingdom">Animalia</named-content></kwd><kwd><named-content xmlns:xlink="http://www.w3.org/1999/xlink" content-type="order">Coleoptera</named-content></kwd><kwd><named-content xmlns:xlink="http://www.w3.org/1999/xlink" content-type="family">Curculionidae</named-content></kwd></kwd-group><mixed-citation publication-type="journal"><person-group><name><surname>Anzaldo</surname><given-names>Salvatore S.</given-names></name></person-group><article-title>Review of the genera of <tp:taxon-name><tp:taxon-name-part taxon-name-part-type="subfamily">Conoderinae</tp:taxon-name-part></tp:taxon-name> (<tp:taxon-name><tp:taxon-name-part taxon-name-part-type="order">Coleoptera</tp:taxon-name-part></tp:taxon-name>, <tp:taxon-name><tp:taxon-name-part taxon-name-part-type="family">Curculionidae</tp:taxon-name-part></tp:taxon-name>) from North America, Central America, and the Caribbean</article-title><source>Zookeys</source><day>7</day><month>7</month><year>2017</year><volume>2017</volume><issue>683</issue><fpage>51</fpage><lpage>138</lpage><pub-id pub-id-type="doi">10.3897/zookeys.683.12080</pub-id></mixed-citation></tp:treatment-meta><tp:nomenclature><tp:taxon-name>
            <tp:taxon-name-part taxon-name-part-type="genus" reg="Piazurini">Piazurini</tp:taxon-name-part>
          </tp:taxon-name><tp:taxon-authority>Lacordaire, 1865: 144</tp:taxon-authority></tp:nomenclature><tp:treatment-sec sec-type="Classificatory history and current circumscription" id="SECID0EGOCI"><title>Classificatory history and current circumscription.</title><p>This tribe was originally characterized by <xref ref-type="bibr" rid="B100">Lacordaire (1865</xref>: 144) for the genera <italic><tp:taxon-name><tp:taxon-name-part taxon-name-part-type="genus" reg="Cratosomus">Cratosomus</tp:taxon-name-part></tp:taxon-name></italic>, <italic><tp:taxon-name><tp:taxon-name-part taxon-name-part-type="genus" reg="Pinarus">Pinarus</tp:taxon-name-part></tp:taxon-name></italic>, and <italic><tp:taxon-name><tp:taxon-name-part taxon-name-part-type="genus" reg="Piazurus">Piazurus</tp:taxon-name-part></tp:taxon-name></italic> in recognition of the strongly canaliculate prosternum, the “gutter-like” modification to the mesoventrite and the clavate, non-carinate hind femora that do not or only slightly exceed the abdominal apex. <xref ref-type="bibr" rid="B57">Heller (1906</xref>: 31) produced a key to <tp:taxon-name><tp:taxon-name-part taxon-name-part-type="genus" reg="Piazurini">Piazurini</tp:taxon-name-part></tp:taxon-name> that includes 8 of the 12 currently recognized genera – not included are <italic><tp:taxon-name><tp:taxon-name-part taxon-name-part-type="genus" reg="Lobops">Lobops</tp:taxon-name-part></tp:taxon-name></italic>, <italic><tp:taxon-name><tp:taxon-name-part taxon-name-part-type="genus" reg="Latychellus">Latychellus</tp:taxon-name-part></tp:taxon-name></italic> Hustache, 1938, <italic><tp:taxon-name><tp:taxon-name-part taxon-name-part-type="genus" reg="Hedycera">Hedycera</tp:taxon-name-part></tp:taxon-name></italic>, and the Old World <italic><tp:taxon-name><tp:taxon-name-part taxon-name-part-type="genus" reg="Guiomatus">Guiomatus</tp:taxon-name-part></tp:taxon-name></italic> – based largely on the relative size of abdominal ventrites and the amount that they ascend, relative lengths of funicular articles, and the construction of the mesoventrite.</p><p>The monotypic South American genus <italic><tp:taxon-name><tp:taxon-name-part taxon-name-part-type="genus" reg="Hedycera">Hedycera</tp:taxon-name-part></tp:taxon-name></italic> is moved to the <tp:taxon-name><tp:taxon-name-part taxon-name-part-type="genus" reg="Piazurini">Piazurini</tp:taxon-name-part></tp:taxon-name> despite the occurrence of the genus outside the geographic focus of this paper. The exposed pygidium that is not completely visible in dorsal view, the large triangular tooth on the hind femur, the transverse posteromedial depression on the metaventrite (discussed further below), and the unarmed femoral apices place the genus not only in the <tp:taxon-name><tp:taxon-name-part taxon-name-part-type="genus" reg="Piazurini">Piazurini</tp:taxon-name-part></tp:taxon-name> but in a hypothesized clade containing <italic><tp:taxon-name><tp:taxon-name-part taxon-name-part-type="genus" reg="Piazurus">Piazurus</tp:taxon-name-part></tp:taxon-name></italic>, <italic><tp:taxon-name><tp:taxon-name-part taxon-name-part-type="genus" reg="Pseudopiazurus">Pseudopiazurus</tp:taxon-name-part></tp:taxon-name></italic> Heller, 1906, <italic><tp:taxon-name><tp:taxon-name-part taxon-name-part-type="genus" reg="Pseudopinarus">Pseudopinarus</tp:taxon-name-part></tp:taxon-name></italic> Heller, 1906 and the South American <italic><tp:taxon-name><tp:taxon-name-part taxon-name-part-type="genus" reg="Piazolechriops">Piazolechriops</tp:taxon-name-part></tp:taxon-name></italic> Heller, 1906. <italic><tp:taxon-name><tp:taxon-name-part taxon-name-part-type="genus" reg="Hedycera">Hedycera</tp:taxon-name-part> <tp:taxon-name-part taxon-name-part-type="species" reg="megamera">megamera</tp:taxon-name-part></tp:taxon-name></italic> Pascoe, 1870 would key out to couplet 7 of <xref ref-type="bibr" rid="B57">Heller’s 1906</xref> key (containing <italic><tp:taxon-name><tp:taxon-name-part taxon-name-part-type="genus" reg="Pseudopinarus">Pseudopinarus</tp:taxon-name-part></tp:taxon-name></italic> and <italic><tp:taxon-name><tp:taxon-name-part taxon-name-part-type="genus" reg="Piazolechriops">Piazolechriops</tp:taxon-name-part></tp:taxon-name></italic>), for having abdominal segments only slightly ascending, abdominal segment 2 not being longer than 3 and 4 combined, and the presence of “<italic>superciliarleisten</italic>”, referring to the arcuate carina at the vertex of the head found in most members of these genera (though not in a few species of <italic><tp:taxon-name><tp:taxon-name-part taxon-name-part-type="genus" reg="Pseudopinarus">Pseudopinarus</tp:taxon-name-part></tp:taxon-name></italic>), a greatly elongate antennal funicular article 2, and a slender rostrum. <italic><tp:taxon-name><tp:taxon-name-part taxon-name-part-type="genus" reg="Hedycera">Hedycera</tp:taxon-name-part></tp:taxon-name></italic> can be differentiated from these by the shape of the pronotum in dorsal view, which is widest in the anterior half just before the subapical constriction, and in having elongate setae on the antennal funicular articles. When originally describing the monotypic genus, <xref ref-type="bibr" rid="B127">Pascoe (1870)</xref> stated that it was most closely related to <italic><tp:taxon-name><tp:taxon-name-part taxon-name-part-type="genus" reg="Piazurus">Piazurus</tp:taxon-name-part></tp:taxon-name></italic>, which was later agreed with by Champion (1906: 713). <italic><tp:taxon-name><tp:taxon-name-part taxon-name-part-type="genus" reg="Hedycera">Hedycera</tp:taxon-name-part></tp:taxon-name></italic> is the first genus separated in Heller’s key (1895) for having similar-sized abdominal ventrites 2, 3, and 4, but is not treated further in that publication. In the catalogs of <xref ref-type="bibr" rid="B83">Hustache (1934</xref>: 45) and <xref ref-type="bibr" rid="B6">Blackwelder (1947</xref>: 884) <italic><tp:taxon-name><tp:taxon-name-part taxon-name-part-type="genus" reg="Hedycera">Hedycera</tp:taxon-name-part></tp:taxon-name></italic> is listed under the otherwise entirely Old World-distributed conoderine tribe <tp:taxon-name><tp:taxon-name-part taxon-name-part-type="tribe">Mecopini</tp:taxon-name-part></tp:taxon-name> Lacordaire, 1865 and was moved to <tp:taxon-name><tp:taxon-name-part taxon-name-part-type="genus" reg="Lechriopini">Lechriopini</tp:taxon-name-part></tp:taxon-name> in <xref ref-type="bibr" rid="B153">Wibmer and O’Brien (1986</xref>: 19), without a justification provided in either placement.</p></tp:treatment-sec><tp:treatment-sec sec-type="variation" id="SECID0EZUCI"><title>Variation in key character systems.</title><p>The modification to the mesoventrite in the genera treated here in the <tp:taxon-name><tp:taxon-name-part taxon-name-part-type="genus" reg="Piazurini">Piazurini</tp:taxon-name-part></tp:taxon-name> varies from being a cup-shaped receptacle (as in <italic><tp:taxon-name><tp:taxon-name-part taxon-name-part-type="genus" reg="Lobops">Lobops</tp:taxon-name-part></tp:taxon-name></italic>; Fig. <xref ref-type="fig" rid="F1">2</xref>) to structured similarly to a cup-shaped receptacle but with the posterior margin flattened and depressed at least slightly below the level of the lateral margins of the channel (Figs <xref ref-type="fig" rid="F1">3</xref>, <xref ref-type="fig" rid="F1">4</xref>) allowing the rostrum to pass through to the metaventrite if long enough. The eyes are often smaller and more separated and are not or not as sharply acuminate ventrally or laterally inflexed (Figs <xref ref-type="fig" rid="F4">38</xref>, <xref ref-type="fig" rid="F4">39</xref>) as in many <tp:taxon-name><tp:taxon-name-part taxon-name-part-type="genus" reg="Lechriopini">Lechriopini</tp:taxon-name-part></tp:taxon-name> and <tp:taxon-name><tp:taxon-name-part taxon-name-part-type="genus" reg="Zygopini">Zygopini</tp:taxon-name-part></tp:taxon-name>, but can be quite large and contiguous or subcontiguous (Figs <xref ref-type="fig" rid="F4">40–41</xref>), taking up most of the surface of the head as well as be slightly ventrally acuminate to slightly laterally inflexed. The pygidium is exposed but not entirely visible in dorsal view (somewhat <!--PageBreak-->concealed from above by the elytral apex; e.g. Fig. <xref ref-type="fig" rid="F7">68</xref>), usually only visible completely in posterior or ventral view. Abdominal ventrites are flat to slightly, evenly ascending. The vestiture consists of thick setae to small scales, usually not covering most of the body surface except in <italic><tp:taxon-name><tp:taxon-name-part taxon-name-part-type="genus" reg="Lobops">Lobops</tp:taxon-name-part></tp:taxon-name></italic>, which has large, flat and round scales. The femora are at least slightly clavate, the hind femur is without a lateral carina and lacks teeth at the mesal and lateral apical faces (Fig. <xref ref-type="fig" rid="F6">60</xref>; in most lechriopines and zygopines, a tooth is usually present at the mesal and/or lateral face of the femoral apex on the middle and/or hind legs as in Figs <xref ref-type="fig" rid="F6">61–63</xref>), and several genera have a large, laterally compressed, triangular ventral tooth. This large triangular tooth is also found in other conoderine tribes (e.g. <tp:taxon-name><tp:taxon-name-part taxon-name-part-type="tribe">Menemachini</tp:taxon-name-part></tp:taxon-name> Lacordaire, 1865; <tp:taxon-name><tp:taxon-name-part taxon-name-part-type="tribe">Campyloscelini</tp:taxon-name-part></tp:taxon-name> Schoenherr, 1845) as well as other groups of weevils (e.g. <tp:taxon-name><tp:taxon-name-part taxon-name-part-type="tribe">Hylobiini</tp:taxon-name-part></tp:taxon-name> Kirby, 1837). Despite this homoplasious distribution in <tp:taxon-name><tp:taxon-name-part taxon-name-part-type="family">Curculionidae</tp:taxon-name-part></tp:taxon-name> it likely represents a single origin within the <tp:taxon-name><tp:taxon-name-part taxon-name-part-type="genus" reg="Piazurini">Piazurini</tp:taxon-name-part></tp:taxon-name>, with the genera having it also sharing additional characters; it is also not found in other New World <tp:taxon-name><tp:taxon-name-part taxon-name-part-type="subfamily">Conoderinae</tp:taxon-name-part></tp:taxon-name>, making it useful for diagnosing the group of Piazurines that bear it.</p></tp:treatment-sec><tp:treatment-sec sec-type="description" id="SECID0EEYCI"><title>Additional characters of potential phylogenetic significance.</title><p>The metaventrite posteromedially has a transverse depression, not with a narrow longitudinal sulcus extending variably anteriorly as in most <tp:taxon-name><tp:taxon-name-part taxon-name-part-type="genus" reg="Lechriopini">Lechriopini</tp:taxon-name-part></tp:taxon-name> and <tp:taxon-name><tp:taxon-name-part taxon-name-part-type="genus" reg="Zygopini">Zygopini</tp:taxon-name-part></tp:taxon-name> (but many species of <italic><tp:taxon-name><tp:taxon-name-part taxon-name-part-type="genus" reg="Cratosomus">Cratosomus</tp:taxon-name-part></tp:taxon-name></italic> have a broad longitudinal depression). The antennal club is typically more spherical to ovoid, with the suture between at least articles 2 and 3 sinuate (but also found in a few lechriopines and zygopines). A mesal process of the procoxae is absent in most piazurines and found in many lechriopines and zygopines (though present, among the Central American species observed, in <italic><tp:taxon-name><tp:taxon-name-part taxon-name-part-type="genus" reg="Pseudopinarus">Pseudopinarus</tp:taxon-name-part></tp:taxon-name></italic>, <italic><tp:taxon-name><tp:taxon-name-part taxon-name-part-type="genus" reg="Lobops">Lobops</tp:taxon-name-part> <tp:taxon-name-part taxon-name-part-type="species" reg="bonvouloiri">bonvouloiri</tp:taxon-name-part></tp:taxon-name></italic> (Hustache, 1932), and in the species <italic><tp:taxon-name><tp:taxon-name-part taxon-name-part-type="genus" reg="Piazurus">Piazurus</tp:taxon-name-part> <tp:taxon-name-part taxon-name-part-type="species" reg="alternans">alternans</tp:taxon-name-part></tp:taxon-name></italic> Kirsch, 1875). Sclerolepidia are absent in <tp:taxon-name><tp:taxon-name-part taxon-name-part-type="genus" reg="Piazurini">Piazurini</tp:taxon-name-part></tp:taxon-name> (<xref ref-type="bibr" rid="B105">Lyal et al. 2006</xref>: 237). Additionally, piazurines are quite different behaviorally from the remainder of the New World <tp:taxon-name><tp:taxon-name-part taxon-name-part-type="subfamily">Conoderinae</tp:taxon-name-part></tp:taxon-name>, typically being less active in the daytime and no species are known to be part of the several widespread mimicry complexes found in the tribes <tp:taxon-name><tp:taxon-name-part taxon-name-part-type="genus" reg="Lechriopini">Lechriopini</tp:taxon-name-part></tp:taxon-name> and <tp:taxon-name><tp:taxon-name-part taxon-name-part-type="genus" reg="Zygopini">Zygopini</tp:taxon-name-part></tp:taxon-name> (<xref ref-type="bibr" rid="B67">Hespenheide 1995</xref>).</p></tp:treatment-sec><tp:treatment-sec sec-type="distribution" id="SECID0EZ1CI"><title>Diversity and distribution.</title><p>Fifty-two species are currently known from north of South America in five genera. Six additional genera are known only from South America, and one genus, <italic><tp:taxon-name><tp:taxon-name-part taxon-name-part-type="genus" reg="Guiomatus">Guiomatus</tp:taxon-name-part></tp:taxon-name></italic>, occurs in Papua New Guinea.</p></tp:treatment-sec><tp:treatment-sec><!--Section generated to contain objects referenced in tp:taxon-treatment.--><fig id="F1" position="float" orientation="portrait"><label>Figures 1–9.</label><caption><p>Variation in the mesoventrite. <bold>1</bold> <italic><tp:taxon-name><tp:taxon-name-part taxon-name-part-type="genus" reg="Trichodocerus">Trichodocerus</tp:taxon-name-part> <tp:taxon-name-part taxon-name-part-type="species" reg="brevilineatus">brevilineatus</tp:taxon-name-part></tp:taxon-name></italic> [ARTSYS0000616] showing a prosternal rostral “sheath” with the sides converging below the procoxae, the transverse ridge anterior to the mesocoxae and the region of the mesoventrite posterior to the ridge with dense yellow scales <bold>2</bold> <italic><tp:taxon-name><tp:taxon-name-part taxon-name-part-type="genus" reg="Lobops">Lobops</tp:taxon-name-part> <tp:taxon-name-part taxon-name-part-type="species" reg="bonvouloiri">bonvouloiri</tp:taxon-name-part></tp:taxon-name></italic> [ARTSYS0000527] showing a cup-shaped receptacle for receiving the rostrum <bold>3</bold> <italic><tp:taxon-name><tp:taxon-name-part taxon-name-part-type="genus" reg="Piazurus">Piazurus</tp:taxon-name-part> <tp:taxon-name-part taxon-name-part-type="species" reg="trifoveatus">trifoveatus</tp:taxon-name-part></tp:taxon-name></italic> [SSAC0001118] with an “open” channel on the mesoventrite <bold>4</bold> <italic><tp:taxon-name><tp:taxon-name-part taxon-name-part-type="genus" reg="Pseudopinarus">Pseudopinarus</tp:taxon-name-part> <tp:taxon-name-part taxon-name-part-type="species" reg="condyliatus">condyliatus</tp:taxon-name-part></tp:taxon-name></italic> [SSAC0001116] with an “open” channel on the mesoventrite <bold>5</bold> <italic><tp:taxon-name><tp:taxon-name-part taxon-name-part-type="genus" reg="Acoptus">Acoptus</tp:taxon-name-part> <tp:taxon-name-part taxon-name-part-type="species" reg="suturalis">suturalis</tp:taxon-name-part></tp:taxon-name></italic> [ASUHIC0016914] showing a flat, unmodified mesoventrite <bold>6</bold> <italic><tp:taxon-name><tp:taxon-name-part taxon-name-part-type="genus" reg="Copturus">Copturus</tp:taxon-name-part> <tp:taxon-name-part taxon-name-part-type="species" reg="sanguinicollis">sanguinicollis</tp:taxon-name-part></tp:taxon-name></italic> [ASUHIC0086638] showing a closed receptacle on the mesoventrite with lateral flanges <bold>7</bold> <italic><tp:taxon-name><tp:taxon-name-part taxon-name-part-type="genus" reg="Cylindrocopturinus">Cylindrocopturinus</tp:taxon-name-part> <tp:taxon-name-part taxon-name-part-type="species" reg="pictus">pictus</tp:taxon-name-part></tp:taxon-name></italic> [SSAC0001288] showing a rostral channel of the mesoventrite formed by relatively parallel carinae and no posterior termination <bold>8</bold> <italic><tp:taxon-name><tp:taxon-name-part taxon-name-part-type="genus" reg="Euzurus">Euzurus</tp:taxon-name-part> <tp:taxon-name-part taxon-name-part-type="species" reg="ornativentris">ornativentris</tp:taxon-name-part></tp:taxon-name></italic> [ARTSYS0000796] <bold>9</bold> <italic><tp:taxon-name><tp:taxon-name-part taxon-name-part-type="genus" reg="Hoplocopturus">Hoplocopturus</tp:taxon-name-part> <tp:taxon-name-part taxon-name-part-type="species" reg="javeti">javeti</tp:taxon-name-part></tp:taxon-name></italic> [SSAC0001289] with an inverted U-shaped carina and the region posterior to the carina invaginated.</p></caption><graphic xmlns:xlink="http://www.w3.org/1999/xlink" xlink:href="zookeys-683-051-g001.jpg" position="float" orientation="portrait" xlink:type="simple" id="oo_143826.jpg"/></fig><fig id="F4" position="float" orientation="portrait"><label>Figures 37–45.</label><caption><p>Variation in eye shape. <bold>37</bold> <italic><tp:taxon-name><tp:taxon-name-part taxon-name-part-type="genus" reg="Trichodocerus">Trichodocerus</tp:taxon-name-part> <tp:taxon-name-part taxon-name-part-type="species" reg="brevilineatus">brevilineatus</tp:taxon-name-part></tp:taxon-name></italic> [ARTSYS0000609] with large, subcontiguous eyes that continue below rostral insertion <bold>38</bold> <italic><tp:taxon-name><tp:taxon-name-part taxon-name-part-type="genus" reg="Cratosomus">Cratosomus</tp:taxon-name-part> <tp:taxon-name-part taxon-name-part-type="species" reg="punctulatus">punctulatus</tp:taxon-name-part> <tp:taxon-name-part taxon-name-part-type="subspecies" reg="mexicanus">mexicanus</tp:taxon-name-part></tp:taxon-name></italic> [ASUHIC0031510] with relatively small, widely separated eyes <bold>39</bold> <italic><tp:taxon-name><tp:taxon-name-part taxon-name-part-type="genus" reg="Lobops">Lobops</tp:taxon-name-part> <tp:taxon-name-part taxon-name-part-type="species" reg="bonvouloiri">bonvouloiri</tp:taxon-name-part></tp:taxon-name></italic> [ARTSYS0000658] with widely separated eyes and the frons concave between the upper half of the eye <bold>40</bold> <italic><tp:taxon-name><tp:taxon-name-part taxon-name-part-type="genus" reg="Pseudopiazurus">Pseudopiazurus</tp:taxon-name-part> <tp:taxon-name-part taxon-name-part-type="species" reg="centraliamericanus">centraliamericanus</tp:taxon-name-part></tp:taxon-name></italic> [ASUHIC0086627] with very large eyes that are contiguous in upper half <bold>41</bold> <italic><tp:taxon-name><tp:taxon-name-part taxon-name-part-type="genus" reg="Pseudopinarus">Pseudopinarus</tp:taxon-name-part> <tp:taxon-name-part taxon-name-part-type="species" reg="guyanensis">guyanensis</tp:taxon-name-part></tp:taxon-name></italic> [ASUHIC0086636] with large, subcontiguous eyes and an arcuate carina on the vertex of the head <bold>42</bold> <italic><tp:taxon-name><tp:taxon-name-part taxon-name-part-type="genus" reg="Acoptus">Acoptus</tp:taxon-name-part> <tp:taxon-name-part taxon-name-part-type="species" reg="suturalis">suturalis</tp:taxon-name-part></tp:taxon-name></italic> [ASUHIC0016914] with subcontiguous eyes separated at the top by a lanceolate space <bold>43</bold> <italic><tp:taxon-name><tp:taxon-name-part taxon-name-part-type="genus" reg="Cylindrocopturinus">Cylindrocopturinus</tp:taxon-name-part> <tp:taxon-name-part taxon-name-part-type="species" reg="pictus">pictus</tp:taxon-name-part></tp:taxon-name></italic> [SSAC0001288]<bold>44</bold> <italic><tp:taxon-name><tp:taxon-name-part taxon-name-part-type="genus" reg="Macrocopturus">Macrocopturus</tp:taxon-name-part> <tp:taxon-name-part taxon-name-part-type="species" reg="lynceus">lynceus</tp:taxon-name-part></tp:taxon-name></italic> [SSAC0001085] with very large, partially contiguous eyes <bold>45</bold> <italic><tp:taxon-name><tp:taxon-name-part taxon-name-part-type="genus" reg="Microzygops">Microzygops</tp:taxon-name-part> <tp:taxon-name-part taxon-name-part-type="species" reg="nigrofasciatus">nigrofasciatus</tp:taxon-name-part></tp:taxon-name></italic> [ARTSYS0000802] with large eyes contiguous in the bottom 2/3 and widely separated at the top.</p></caption><graphic xmlns:xlink="http://www.w3.org/1999/xlink" xlink:href="zookeys-683-051-g004.jpg" position="float" orientation="portrait" xlink:type="simple" id="oo_143829.jpg"/></fig><fig id="F7" position="float" orientation="portrait"><label>Figures 67–70.</label><caption><p>Lateral and dorsal habitus images of <tp:taxon-name><tp:taxon-name-part taxon-name-part-type="genus" reg="Trichodocerini">Trichodocerini</tp:taxon-name-part></tp:taxon-name> and <tp:taxon-name><tp:taxon-name-part taxon-name-part-type="genus" reg="Piazurini">Piazurini</tp:taxon-name-part></tp:taxon-name>. Scale bars = 2 mm unless otherwise specified. <bold>67a–b</bold> <italic><tp:taxon-name><tp:taxon-name-part taxon-name-part-type="genus" reg="Trichodocerus">Trichodocerus</tp:taxon-name-part> <tp:taxon-name-part taxon-name-part-type="species" reg="spinolae">spinolae</tp:taxon-name-part></tp:taxon-name></italic> [ARTSYS0000534] <bold>68a–b</bold> <italic><tp:taxon-name><tp:taxon-name-part taxon-name-part-type="genus" reg="Cratosomus">Cratosomus</tp:taxon-name-part> <tp:taxon-name-part taxon-name-part-type="species" reg="lafontii">lafontii</tp:taxon-name-part></tp:taxon-name></italic> [SSAC0001133]; scale bars = 10 mm <bold>69a–b</bold> <italic><tp:taxon-name><tp:taxon-name-part taxon-name-part-type="genus" reg="Lobops">Lobops</tp:taxon-name-part> <tp:taxon-name-part taxon-name-part-type="species" reg="bonvouloiri">bonvouloiri</tp:taxon-name-part></tp:taxon-name></italic> [ARTSYS0000527] <bold>70a–b</bold> <italic><tp:taxon-name><tp:taxon-name-part taxon-name-part-type="genus" reg="Piazurus">Piazurus</tp:taxon-name-part> <tp:taxon-name-part taxon-name-part-type="species" reg="caprimulgus">caprimulgus</tp:taxon-name-part></tp:taxon-name></italic> [SSAC0001113].</p></caption><graphic xmlns:xlink="http://www.w3.org/1999/xlink" xlink:href="zookeys-683-051-g007.jpg" position="float" orientation="portrait" xlink:type="simple" id="oo_143831.jpg"/></fig><fig id="F6" position="float" orientation="portrait"><label>Figures 55–66.</label><caption><p>Miscellaneous morphological structures. <bold>55</bold> <italic><tp:taxon-name><tp:taxon-name-part taxon-name-part-type="genus" reg="Hoplocopturus">Hoplocopturus</tp:taxon-name-part> <tp:taxon-name-part taxon-name-part-type="species" reg="sulphureus">sulphureus</tp:taxon-name-part></tp:taxon-name></italic> [ARTSYS0000801] with an overlay showing an elongate second funicular article that is more than twice the length of the first <bold>56</bold> <italic><tp:taxon-name><tp:taxon-name-part taxon-name-part-type="genus" reg="Lissoderes">Lissoderes</tp:taxon-name-part> <tp:taxon-name-part taxon-name-part-type="species" reg="subnudus">subnudus</tp:taxon-name-part></tp:taxon-name></italic> [SSAC0001064] with an overlay showing a second funicular article that is subequal to the first, and seven distinct funicular articles <bold>57</bold> <italic><tp:taxon-name><tp:taxon-name-part taxon-name-part-type="genus" reg="Philinna">Philinna</tp:taxon-name-part> <tp:taxon-name-part taxon-name-part-type="species" reg="bicristata">bicristata</tp:taxon-name-part></tp:taxon-name></italic> [ARTSYS0000799] showing a funiculus composed of six articles <bold>58</bold> <italic><tp:taxon-name><tp:taxon-name-part taxon-name-part-type="genus" reg="Microzurus">Microzurus</tp:taxon-name-part></tp:taxon-name></italic> sp. [SSAC0001290] showing a short, slender fifth tarsal article and minute claws <bold>59</bold> <italic><tp:taxon-name><tp:taxon-name-part taxon-name-part-type="genus" reg="Philides">Philides</tp:taxon-name-part> <tp:taxon-name-part taxon-name-part-type="species" reg="comans">comans</tp:taxon-name-part></tp:taxon-name></italic> [ARTSYS0000804] with a broad tooth at the base of the tarsal claw <bold>60</bold> Left metafemoral apex of <italic><tp:taxon-name><tp:taxon-name-part taxon-name-part-type="genus" reg="Piazurus">Piazurus</tp:taxon-name-part> <tp:taxon-name-part taxon-name-part-type="species" reg="trifoveatus">trifoveatus</tp:taxon-name-part></tp:taxon-name></italic> [SSAC0001118] that is unarmed at the mesal and lateral faces <bold>61</bold> Left metafemoral apex of <italic><tp:taxon-name><tp:taxon-name-part taxon-name-part-type="genus" reg="Cylindrocopturinus">Cylindrocopturinus</tp:taxon-name-part> <tp:taxon-name-part taxon-name-part-type="species" reg="pictus">pictus</tp:taxon-name-part></tp:taxon-name></italic> [SSAC0001288] with a tooth only at the mesal face <bold>62</bold> Left metafemoral apex of <italic><tp:taxon-name><tp:taxon-name-part taxon-name-part-type="genus" reg="Peltophorus">Peltophorus</tp:taxon-name-part> <tp:taxon-name-part taxon-name-part-type="species" reg="polymitus">polymitus</tp:taxon-name-part> <tp:taxon-name-part taxon-name-part-type="subspecies" reg="seminiveus">seminiveus</tp:taxon-name-part></tp:taxon-name></italic> [SSAC0001117] showing a small tooth at both mesal and lateral faces <bold>63</bold> Left metafemoral apex of <italic><tp:taxon-name><tp:taxon-name-part taxon-name-part-type="genus" reg="Hoplocopturus">Hoplocopturus</tp:taxon-name-part> <tp:taxon-name-part taxon-name-part-type="species" reg="sulphureus">sulphureus</tp:taxon-name-part></tp:taxon-name></italic> [ARTSYS0000801] showing a small tooth at the lateral face and an acuminate process at the mesal face <bold>64</bold> Metaventrite of <italic><tp:taxon-name><tp:taxon-name-part taxon-name-part-type="genus" reg="Pseudopiazurus">Pseudopiazurus</tp:taxon-name-part> <tp:taxon-name-part taxon-name-part-type="species" reg="centraliamericanus">centraliamericanus</tp:taxon-name-part></tp:taxon-name></italic> [SSAC0001291] showing deep, arcuate sulc <bold>65</bold> Lateral view of the metathorax of <italic><tp:taxon-name><tp:taxon-name-part taxon-name-part-type="genus" reg="Euzurus">Euzurus</tp:taxon-name-part> <tp:taxon-name-part taxon-name-part-type="species" reg="ornativentris">ornativentris</tp:taxon-name-part></tp:taxon-name></italic> [ARTSYS0000796] showing a large tubercle in anterior to the metacoxa <bold>66</bold> Dorsal view of the profemora of <italic><tp:taxon-name><tp:taxon-name-part taxon-name-part-type="genus" reg="Copturomimus">Copturomimus</tp:taxon-name-part> <tp:taxon-name-part taxon-name-part-type="species" reg="caeruleotinctus">caeruleotinctus</tp:taxon-name-part></tp:taxon-name></italic> [SSAC0001059] showing denuded, striolate regions.</p></caption><graphic xmlns:xlink="http://www.w3.org/1999/xlink" xlink:href="zookeys-683-051-g006.jpg" position="float" orientation="portrait" xlink:type="simple" id="oo_143835.jpg"/></fig></tp:treatment-sec><ref-list><ref id="B100"><mixed-citation xmlns:xlink="http://www.w3.org/1999/xlink" xlink:type="simple">
          <person-group><name name-style="western"><surname>Lacordaire</surname><given-names>JT</given-names></name></person-group> (<year>1865</year>) <source>Histoire Naturelle des Insectes. Genera des Coléopteres ou exposé méthodique et critique de tous les genres proposés jusqu’ici dans cet ordre d’insectes (Vol. 7).</source> <publisher-name>Roret</publisher-name>, <publisher-loc>Paris</publisher-loc>, <size units="page">620 pp</size>.</mixed-citation></ref><ref id="B57"><mixed-citation xmlns:xlink="http://www.w3.org/1999/xlink" xlink:type="simple">
          <person-group><name name-style="western"><surname>Heller</surname><given-names>KM</given-names></name></person-group> (<year>1906</year>) <article-title>Neue Rüsselkäfer aus Central- und Südamerika.</article-title> <source>Stettiner Entomologische Zeitung</source> <volume>67</volume>(<issue>1</issue>): <fpage>1</fpage>–<lpage>50</lpage>.</mixed-citation></ref><ref id="B127"><mixed-citation xmlns:xlink="http://www.w3.org/1999/xlink" xlink:type="simple">
          <person-group><name name-style="western"><surname>Pascoe</surname><given-names>FP</given-names></name></person-group> (<year>1870</year>) <article-title>Contributions towards a knowledge of the <tp:taxon-name><tp:taxon-name-part taxon-name-part-type="family">Curculionidae</tp:taxon-name-part></tp:taxon-name>. Part I.</article-title> <source>Journal of the Linnean Society of London, Zoology</source> <volume>10</volume>: <fpage>434</fpage>–<lpage>493</lpage>. <ext-link xlink:type="simple" ext-link-type="doi" xlink:href="10.1111/j.1096-3642.1870.tb00671.x">https://doi.org/10.1111/j.1096-3642.1870.tb00671.x</ext-link></mixed-citation></ref><ref id="B83"><mixed-citation xmlns:xlink="http://www.w3.org/1999/xlink" xlink:type="simple">
          <person-group><name name-style="western"><surname>Hustache</surname><given-names>A</given-names></name></person-group> (<year>1934</year>) <article-title><tp:taxon-name><tp:taxon-name-part taxon-name-part-type="family">Curculionidae</tp:taxon-name-part></tp:taxon-name>: <tp:taxon-name><tp:taxon-name-part taxon-name-part-type="subfamily">Zygopinae</tp:taxon-name-part></tp:taxon-name>.</article-title> In: <person-group><name name-style="western"><surname>Schenkling</surname><given-names>S</given-names></name></person-group> (<role>Ed.</role>) <issue-title>Coleopterorum Catalogus auspiciis et auxilio.</issue-title> <source>W. Junk, 136</source>, <fpage>1</fpage>–<lpage>96</lpage>.</mixed-citation></ref><ref id="B6"><mixed-citation xmlns:xlink="http://www.w3.org/1999/xlink" xlink:type="simple">
          <person-group><name name-style="western"><surname>Blackwelder</surname><given-names>RE</given-names></name></person-group> (<year>1947</year>) <article-title>Checklist of the Coleopterous insects of Mexico, Central America, the West Indies and South America. Part V.</article-title> <source>Bulletin of the United States National Museum</source> <volume>185</volume>: <fpage>765</fpage>–<lpage>792</lpage>. <ext-link xlink:type="simple" ext-link-type="doi" xlink:href="10.5962/bhl.part.5938">https://doi.org/10.5962/bhl.part.5938</ext-link></mixed-citation></ref><ref id="B153"><mixed-citation xmlns:xlink="http://www.w3.org/1999/xlink" xlink:type="simple">
          <person-group><name name-style="western"><surname>Wibmer</surname><given-names>GJ</given-names></name><name name-style="western"><surname>O’Brien</surname><given-names>CW</given-names></name></person-group> (<year>1986</year>) <article-title>Annotated checklist of the weevils (<tp:taxon-name><tp:taxon-name-part taxon-name-part-type="family">Curculionidae</tp:taxon-name-part></tp:taxon-name> <italic>sensu lato</italic>) of South America (<tp:taxon-name><tp:taxon-name-part taxon-name-part-type="order">Coleoptera</tp:taxon-name-part></tp:taxon-name>: <tp:taxon-name><tp:taxon-name-part taxon-name-part-type="family">Curculionidae</tp:taxon-name-part></tp:taxon-name>).</article-title> <source>Memoirs of the American Entomological Institute Number</source> <volume>39</volume>: <fpage>1</fpage>–<lpage>563</lpage>.</mixed-citation></ref><ref id="B105"><mixed-citation xmlns:xlink="http://www.w3.org/1999/xlink" xlink:type="simple">
          <person-group><name name-style="western"><surname>Lyal</surname><given-names>CHC</given-names></name><name name-style="western"><surname>Douglas</surname><given-names>DA</given-names></name><name name-style="western"><surname>Hine</surname><given-names>SJ</given-names></name></person-group> (<year>2006</year>) <article-title>Morphology and systematic significance of sclerolepidia in the weevils (<tp:taxon-name><tp:taxon-name-part taxon-name-part-type="order">Coleoptera</tp:taxon-name-part></tp:taxon-name>: <tp:taxon-name><tp:taxon-name-part taxon-name-part-type="family">Curculionidae</tp:taxon-name-part></tp:taxon-name>).</article-title> <source>Systematics and Biodiversity</source> <volume>4</volume>(<issue>2</issue>): <fpage>203</fpage>–<lpage>241</lpage>. <ext-link xlink:type="simple" ext-link-type="doi" xlink:href="10.1017/S1477200005001714">https://doi.org/10.1017/S1477200005001714</ext-link></mixed-citation></ref><ref id="B67"><mixed-citation xmlns:xlink="http://www.w3.org/1999/xlink" xlink:type="simple">
          <person-group><name name-style="western"><surname>Hespenheide</surname><given-names>HA</given-names></name></person-group> (<year>1995</year>) <article-title>Mimicry in the <tp:taxon-name><tp:taxon-name-part taxon-name-part-type="subfamily">Zygopinae</tp:taxon-name-part></tp:taxon-name> (<tp:taxon-name><tp:taxon-name-part taxon-name-part-type="order">Coleoptera</tp:taxon-name-part></tp:taxon-name>: <tp:taxon-name><tp:taxon-name-part taxon-name-part-type="family">Curculionidae</tp:taxon-name-part></tp:taxon-name>).</article-title> <source>Memoirs of the Entomological Society of Washington</source> <volume>14</volume>: <fpage>145</fpage>–<lpage>154</lpage>.</mixed-citation></ref></ref-list></tp:taxon-treatment>
