# Supplementary material for: Review of the genera of Conoderinae (Coleoptera, Curculionidae) from North America, Central America, and the Caribbean
Source: Zookeys. 2017 Jul 7;(683):51–138. doi: 10.3897/zookeys.683.12080 (PMC5523356; doi:10.3897/zookeys.683.12080)
Supplement: XML Treatment for Cratosomus [file zookeys.683.12080-treatment5.xml]

<!DOCTYPE tp:taxon-treatment
  PUBLIC "-//TaxonX//DTD Taxonomic Treatment Publishing DTD v0 20100105//EN" "tax-treatment-NSO.dtd">
<tp:taxon-treatment xmlns:tp="http://www.plazi.org/taxpub"><tp:treatment-meta><kwd-group><label>Taxon classification</label><kwd><named-content xmlns:xlink="http://www.w3.org/1999/xlink" content-type="kingdom">Animalia</named-content></kwd><kwd><named-content xmlns:xlink="http://www.w3.org/1999/xlink" content-type="order">Coleoptera</named-content></kwd><kwd><named-content xmlns:xlink="http://www.w3.org/1999/xlink" content-type="family">Curculionidae</named-content></kwd></kwd-group><mixed-citation publication-type="journal"><person-group><name><surname>Anzaldo</surname><given-names>Salvatore S.</given-names></name></person-group><article-title>Review of the genera of <tp:taxon-name><tp:taxon-name-part taxon-name-part-type="subfamily">Conoderinae</tp:taxon-name-part></tp:taxon-name> (<tp:taxon-name><tp:taxon-name-part taxon-name-part-type="order">Coleoptera</tp:taxon-name-part></tp:taxon-name>, <tp:taxon-name><tp:taxon-name-part taxon-name-part-type="family">Curculionidae</tp:taxon-name-part></tp:taxon-name>) from North America, Central America, and the Caribbean</article-title><source>Zookeys</source><day>7</day><month>7</month><year>2017</year><volume>2017</volume><issue>683</issue><fpage>51</fpage><lpage>138</lpage><pub-id pub-id-type="doi">10.3897/zookeys.683.12080</pub-id></mixed-citation></tp:treatment-meta><tp:nomenclature><tp:taxon-name>
            <tp:taxon-name-part taxon-name-part-type="genus" reg="Cratosomus">Cratosomus</tp:taxon-name-part>
          </tp:taxon-name><tp:taxon-authority>Schoenherr, 1825: c.585</tp:taxon-authority><xref ref-type="fig" rid="F3">Figs 21</xref><xref ref-type="fig" rid="F4">, 38</xref><xref ref-type="fig" rid="F7">, 68</xref><tp:nomenclature-citation-list><tp:nomenclature-citation><tp:taxon-name/><comment>= <tp:taxon-name><tp:taxon-name-part taxon-name-part-type="genus" reg="Atenismus">Atenismus</tp:taxon-name-part></tp:taxon-name> Chevrolat, 1880: L [Syn.: <xref ref-type="bibr" rid="B37">Emden 1933</xref>: 505]. Type species: <tp:taxon-name><tp:taxon-name-part taxon-name-part-type="genus" reg="Atenismus">Atenismus</tp:taxon-name-part> <tp:taxon-name-part taxon-name-part-type="species" reg="spinipennis">spinipennis</tp:taxon-name-part></tp:taxon-name> Chevrolat, 1880 [by monotypy]. </comment></tp:nomenclature-citation><tp:nomenclature-citation><tp:taxon-name/><comment>= <tp:taxon-name><tp:taxon-name-part taxon-name-part-type="genus" reg="Gorgus">Gorgus</tp:taxon-name-part></tp:taxon-name> Schoenherr, 1825: c.585 [Syn.: <xref ref-type="bibr" rid="B50">Gyllenhal 1837</xref>: 13]. Type species: <tp:taxon-name><tp:taxon-name-part taxon-name-part-type="genus" reg="Cryptorhynchus">Cryptorhynchus</tp:taxon-name-part> <tp:taxon-name-part taxon-name-part-type="species" reg="lentiginosus">lentiginosus</tp:taxon-name-part></tp:taxon-name> Germar, 1824 [by original designation]. </comment></tp:nomenclature-citation><tp:nomenclature-citation><tp:taxon-name/><comment>= <tp:taxon-name><tp:taxon-name-part taxon-name-part-type="genus" reg="Gorgus">Gorgus</tp:taxon-name-part></tp:taxon-name> Schoenherr, 1826: 279 (non Schoenherr, 1825) [Syn.: <xref ref-type="bibr" rid="B50">Gyllenhal 1837</xref>: 32]. Type species: <tp:taxon-name><tp:taxon-name-part taxon-name-part-type="genus" reg="Curculio">Curculio</tp:taxon-name-part> <tp:taxon-name-part taxon-name-part-type="species" reg="dubius">dubius</tp:taxon-name-part></tp:taxon-name> Fabricius, 1787 [by original designation] (=<tp:taxon-name><tp:taxon-name-part taxon-name-part-type="genus" reg="Curculio">Curculio</tp:taxon-name-part> <tp:taxon-name-part taxon-name-part-type="species" reg="bombina">bombina</tp:taxon-name-part></tp:taxon-name> Fabricius, 1787). </comment></tp:nomenclature-citation><tp:nomenclature-citation><tp:taxon-name/><comment>(<tp:taxon-name><tp:taxon-name-part taxon-name-part-type="subgenus" reg="Eucratosomus">Eucratosomus</tp:taxon-name-part></tp:taxon-name>) Kuschel, 1945: 361. Type species: <tp:taxon-name><tp:taxon-name-part taxon-name-part-type="genus" reg="Cryptorhynchus">Cryptorhynchus</tp:taxon-name-part> <tp:taxon-name-part taxon-name-part-type="species" reg="sticticus">sticticus</tp:taxon-name-part></tp:taxon-name> Germar, 1824 [by original designation]. </comment></tp:nomenclature-citation></tp:nomenclature-citation-list></tp:nomenclature><tp:treatment-sec sec-type="type species" id="SECID0ER6CI"><title>Type species.</title><p>
            <italic><tp:taxon-name><tp:taxon-name-part taxon-name-part-type="genus" reg="Rhynchaenus">Rhynchaenus</tp:taxon-name-part> <tp:taxon-name-part taxon-name-part-type="species" reg="herculeanus">herculeanus</tp:taxon-name-part></tp:taxon-name></italic> Dalman, 1823 [by original designation] (=<italic><tp:taxon-name><tp:taxon-name-part taxon-name-part-type="genus" reg="Rhynchaenus">Rhynchaenus</tp:taxon-name-part> <tp:taxon-name-part taxon-name-part-type="species" reg="roddami">roddami</tp:taxon-name-part></tp:taxon-name></italic> Kirby, 1819).</p></tp:treatment-sec><tp:treatment-sec sec-type="Gender" id="SECID0ENADI"><title>Gender.</title><p>Masculine.</p></tp:treatment-sec><tp:treatment-sec sec-type="diagnosis" id="SECID0ESADI"><title>Diagnosis.</title><p>
            <italic><tp:taxon-name><tp:taxon-name-part taxon-name-part-type="genus" reg="Cratosomus">Cratosomus</tp:taxon-name-part></tp:taxon-name></italic> can be differentiated from the other Piazurines treated here by the setal tufts of the anterior margin of the tibial apex being composed of thick fascicles of golden setae (Fig. <xref ref-type="fig" rid="F3">21</xref>), the dense setal brush at the posterodistal face of the meso- and metatibia (Fig. <xref ref-type="fig" rid="F3">21</xref>), the thick rostrum that is apically dorsoventrally compressed, and generally larger body size. The eyes can be small and widely separated (Fig. <xref ref-type="fig" rid="F4">38</xref>) or large and approximate; the femora are ventrally with 0-2 teeth, usually with a distinct ventral carina distally; and the elytra and pronotum are often tuberculate or spinose.</p></tp:treatment-sec><tp:treatment-sec sec-type="notes" id="SECID0ELBDI"><title>Notes.</title><p>This genus includes some of the largest Neotropical weevils (Champion 1906: 1). Males of some species have lateral tusk-like processes of the rostrum and are presumably under sexual selection and used during male-male competitions.</p></tp:treatment-sec><tp:treatment-sec sec-type="key" id="SECID0EQBDI"><title>
            <tp:taxon-name><tp:taxon-name-part taxon-name-part-type="genus" reg="Keys">Keys</tp:taxon-name-part></tp:taxon-name>.</title><p>
            <xref ref-type="bibr" rid="B37">Emden 1933</xref> (Central and South America), Champion 1906: 2 (Central America).</p></tp:treatment-sec><tp:treatment-sec sec-type="Phylogenetic relationships" id="SECID0EBCDI"><title>Phylogenetic relationships.</title><p>
            <xref ref-type="bibr" rid="B143">Schoenherr’s (1838)</xref> classification included <italic><tp:taxon-name><tp:taxon-name-part taxon-name-part-type="genus" reg="Cratosomus">Cratosomus</tp:taxon-name-part></tp:taxon-name></italic> in a separate <italic><tp:taxon-name><tp:taxon-name-part taxon-name-part-type="genus" reg="Cohors">Cohors</tp:taxon-name-part></tp:taxon-name></italic> of Cryptorhynchides, thereby distinguished from the rest of the then-described <tp:taxon-name><tp:taxon-name-part taxon-name-part-type="subfamily">Conoderinae</tp:taxon-name-part></tp:taxon-name>. Although somewhat dissimilar in appearance to the <tp:taxon-name><tp:taxon-name-part taxon-name-part-type="genus" reg="Piazurini">Piazurini</tp:taxon-name-part></tp:taxon-name> treated here, it resembles the South American piazurine genera <italic><tp:taxon-name><tp:taxon-name-part taxon-name-part-type="genus" reg="Latychus">Latychus</tp:taxon-name-part></tp:taxon-name></italic> Pascoe, 1872 (and likely also the South American <italic><tp:taxon-name><tp:taxon-name-part taxon-name-part-type="genus" reg="Costolatychus">Costolatychus</tp:taxon-name-part></tp:taxon-name></italic> Heller, 1906, and <italic><tp:taxon-name><tp:taxon-name-part taxon-name-part-type="genus" reg="Latychellus">Latychellus</tp:taxon-name-part></tp:taxon-name></italic> Hustache, 1938, but no specimens were observed of those genera) in the thickened dorsoventrally compressed rostral apex, the smaller and relatively widely separated eyes (as in some <italic><tp:taxon-name><tp:taxon-name-part taxon-name-part-type="genus" reg="Cratosomus">Cratosomus</tp:taxon-name-part></tp:taxon-name></italic>), and the small ventral femoral tooth.</p></tp:treatment-sec><tp:treatment-sec sec-type="host" id="SECID0EAEDI"><title>Host associations.</title><p>R.S. <xref ref-type="bibr" rid="B2">Anderson (1993</xref>: 218) lists <tp:taxon-name><tp:taxon-name-part taxon-name-part-type="family">Annonaceae</tp:taxon-name-part></tp:taxon-name> Juss., <tp:taxon-name><tp:taxon-name-part taxon-name-part-type="family">Rutaceae</tp:taxon-name-part></tp:taxon-name> Juss., <tp:taxon-name><tp:taxon-name-part taxon-name-part-type="family">Lauraceae</tp:taxon-name-part></tp:taxon-name> Juss., <tp:taxon-name><tp:taxon-name-part taxon-name-part-type="family">Myrtaceae</tp:taxon-name-part></tp:taxon-name> Juss., and <tp:taxon-name><tp:taxon-name-part taxon-name-part-type="family">Sapotaceae</tp:taxon-name-part></tp:taxon-name> Juss Hosts for several species of Brazilian <italic><tp:taxon-name><tp:taxon-name-part taxon-name-part-type="genus" reg="Cratosomus">Cratosomus</tp:taxon-name-part></tp:taxon-name></italic> are recorded by <xref ref-type="bibr" rid="B28">Costa-Lima (1956</xref>: 213).</p></tp:treatment-sec><tp:treatment-sec sec-type="Described species" id="SECID0EOFDI"><title>Described species.</title><p>Twenty-five species are known from the focal region (with 14 subspecies or forms) and an additional 126 species (and many subspecies or forms) are known exclusively from South America (<xref ref-type="bibr" rid="B153">Wibmer and O’Brien 1986</xref>: 254; <xref ref-type="bibr" rid="B137">Rheinheimer 2011</xref>: 66 described one more).</p></tp:treatment-sec><tp:treatment-sec sec-type="Range" id="SECID0E3FDI"><title>Range.</title><p>Mexico, Belize, Guatemala, Honduras, Nicaragua, Costa Rica, Panama; South America. Distributions of Guadeloupe and the Lesser Antilles are listed with doubt by <xref ref-type="bibr" rid="B37">Emden (1933</xref>: 532) and subsequent catalogs.</p></tp:treatment-sec><tp:treatment-sec><!--Section generated to contain objects referenced in tp:taxon-treatment.--><fig id="F3" position="float" orientation="portrait"><label>Figures 19–36.</label><caption><p>Variation in the metatibial apex. <bold>19</bold> Mesotibial apex of <italic><tp:taxon-name><tp:taxon-name-part taxon-name-part-type="genus" reg="Lechriops">Lechriops</tp:taxon-name-part> <tp:taxon-name-part taxon-name-part-type="species" reg="vestitus">vestitus</tp:taxon-name-part></tp:taxon-name></italic> illustrating parts of the tibial apex: a) posterior apical angle with large, curved uncus; b) middle of the apex with produced, rounded inner flange; c) anterior apical margin with premucro; d) oblique ridge of premucro; e) apical setal tuft <bold>20</bold> Male <italic><tp:taxon-name><tp:taxon-name-part taxon-name-part-type="genus" reg="Trichodocerus">Trichodocerus</tp:taxon-name-part> <tp:taxon-name-part taxon-name-part-type="species" reg="brevilineatus">brevilineatus</tp:taxon-name-part></tp:taxon-name></italic> [ARTSYS0000609] with a tibial uncus arising at the middle of the apex <bold>21</bold> <italic><tp:taxon-name><tp:taxon-name-part taxon-name-part-type="genus" reg="Cratosomus">Cratosomus</tp:taxon-name-part> <tp:taxon-name-part taxon-name-part-type="species" reg="punctulatus">punctulatus</tp:taxon-name-part> <tp:taxon-name-part taxon-name-part-type="subspecies" reg="mexicanus">mexicanus</tp:taxon-name-part></tp:taxon-name></italic> [ASUHIC0031510] with thick fascicles of golden setae near the anterior apical margin and a dense setal brush at the posterior apical face <bold>22</bold> <italic><tp:taxon-name><tp:taxon-name-part taxon-name-part-type="genus" reg="Pseudopiazurus">Pseudopiazurus</tp:taxon-name-part> <tp:taxon-name-part taxon-name-part-type="species" reg="centraliamericanus">centraliamericanus</tp:taxon-name-part></tp:taxon-name></italic> [ASUHIC0086627] with a large, subapical premucro <bold>23</bold> <italic><tp:taxon-name><tp:taxon-name-part taxon-name-part-type="genus" reg="Piazurus">Piazurus</tp:taxon-name-part> <tp:taxon-name-part taxon-name-part-type="species" reg="laetus">laetus</tp:taxon-name-part></tp:taxon-name></italic> [SSAC0001077], showing a typical tibial apex for that genus <bold>24</bold> <italic><tp:taxon-name><tp:taxon-name-part taxon-name-part-type="genus" reg="Acoptus">Acoptus</tp:taxon-name-part> <tp:taxon-name-part taxon-name-part-type="species" reg="suturalis">suturalis</tp:taxon-name-part></tp:taxon-name></italic> [ASUHIC0016915] <bold>25</bold> <italic><tp:taxon-name><tp:taxon-name-part taxon-name-part-type="genus" reg="Cylindrocopturinus">Cylindrocopturinus</tp:taxon-name-part> <tp:taxon-name-part taxon-name-part-type="species" reg="pictus">pictus</tp:taxon-name-part></tp:taxon-name></italic> [SSAC0001288] with a pointed, premucro-like inner flange <bold>26</bold> <italic><tp:taxon-name><tp:taxon-name-part taxon-name-part-type="genus" reg="Pseudolechriops">Pseudolechriops</tp:taxon-name-part> <tp:taxon-name-part taxon-name-part-type="species" reg="klopferi">klopferi</tp:taxon-name-part></tp:taxon-name></italic> [SSAC0001060] showing an elongate, uncus-like inner flange. <bold>27</bold> <italic><tp:taxon-name><tp:taxon-name-part taxon-name-part-type="genus" reg="Arachnomorpha">Arachnomorpha</tp:taxon-name-part> <tp:taxon-name-part taxon-name-part-type="species" reg="circumlineata">circumlineata</tp:taxon-name-part></tp:taxon-name></italic> [ARTSYS0000535] <bold>28</bold> <italic><tp:taxon-name><tp:taxon-name-part taxon-name-part-type="genus" reg="Archocopturus">Archocopturus</tp:taxon-name-part> <tp:taxon-name-part taxon-name-part-type="species" reg="medeterae">medeterae</tp:taxon-name-part></tp:taxon-name></italic> [ASUHIC16884] <bold>29</bold> <italic><tp:taxon-name><tp:taxon-name-part taxon-name-part-type="genus" reg="Cylindrocopturus">Cylindrocopturus</tp:taxon-name-part> <tp:taxon-name-part taxon-name-part-type="species" reg="adspersus">adspersus</tp:taxon-name-part></tp:taxon-name></italic> [ASUHIC0016896] with a rounded, produced inner flange <bold>30</bold> <italic><tp:taxon-name><tp:taxon-name-part taxon-name-part-type="genus" reg="Helleriella">Helleriella</tp:taxon-name-part> <tp:taxon-name-part taxon-name-part-type="species" reg="longicollis">longicollis</tp:taxon-name-part></tp:taxon-name></italic> [ASUHIC0065241] with a very short uncus <bold>31</bold> <italic><tp:taxon-name><tp:taxon-name-part taxon-name-part-type="genus" reg="Lissoderes">Lissoderes</tp:taxon-name-part> <tp:taxon-name-part taxon-name-part-type="species" reg="cecropiae">cecropiae</tp:taxon-name-part></tp:taxon-name></italic> [ASUHIC0064707] with an elongate uncus and minute premucro <bold>32</bold> <italic><tp:taxon-name><tp:taxon-name-part taxon-name-part-type="genus" reg="Phileas">Phileas</tp:taxon-name-part> <tp:taxon-name-part taxon-name-part-type="species" reg="granulatus">granulatus</tp:taxon-name-part></tp:taxon-name></italic> [ARTSYS0000528] with the middle of the apex (between uncus and premucro) sunken <bold>33</bold> <italic><tp:taxon-name><tp:taxon-name-part taxon-name-part-type="genus" reg="Peltophorus">Peltophorus</tp:taxon-name-part> <tp:taxon-name-part taxon-name-part-type="species" reg="adustus">adustus</tp:taxon-name-part></tp:taxon-name></italic> [ASUHIC0012325] with a short uncus and posterodistal setal comb extending halfway to the base of the tibia <bold>34</bold> <italic><tp:taxon-name><tp:taxon-name-part taxon-name-part-type="genus" reg="Zygops">Zygops</tp:taxon-name-part> <tp:taxon-name-part taxon-name-part-type="species" reg="erythropygus">erythropygus</tp:taxon-name-part></tp:taxon-name></italic> [ASUHIC0086640] with short posterodistal setal comb. <bold>35</bold> <italic><tp:taxon-name><tp:taxon-name-part taxon-name-part-type="genus" reg="Philenis">Philenis</tp:taxon-name-part> <tp:taxon-name-part taxon-name-part-type="species" reg="flavipes">flavipes</tp:taxon-name-part></tp:taxon-name></italic> [ASUHIC0065102] <bold>36</bold> <italic><tp:taxon-name><tp:taxon-name-part taxon-name-part-type="genus" reg="Philinna">Philinna</tp:taxon-name-part> <tp:taxon-name-part taxon-name-part-type="species" reg="bicristata">bicristata</tp:taxon-name-part></tp:taxon-name></italic> [ARTSYS0000799] with a small tooth at the anterior apical angle.</p></caption><graphic xmlns:xlink="http://www.w3.org/1999/xlink" xlink:href="zookeys-683-051-g003.jpg" position="float" orientation="portrait" xlink:type="simple" id="oo_143828.jpg"/></fig><fig id="F4" position="float" orientation="portrait"><label>Figures 37–45.</label><caption><p>Variation in eye shape. <bold>37</bold> <italic><tp:taxon-name><tp:taxon-name-part taxon-name-part-type="genus" reg="Trichodocerus">Trichodocerus</tp:taxon-name-part> <tp:taxon-name-part taxon-name-part-type="species" reg="brevilineatus">brevilineatus</tp:taxon-name-part></tp:taxon-name></italic> [ARTSYS0000609] with large, subcontiguous eyes that continue below rostral insertion <bold>38</bold> <italic><tp:taxon-name><tp:taxon-name-part taxon-name-part-type="genus" reg="Cratosomus">Cratosomus</tp:taxon-name-part> <tp:taxon-name-part taxon-name-part-type="species" reg="punctulatus">punctulatus</tp:taxon-name-part> <tp:taxon-name-part taxon-name-part-type="subspecies" reg="mexicanus">mexicanus</tp:taxon-name-part></tp:taxon-name></italic> [ASUHIC0031510] with relatively small, widely separated eyes <bold>39</bold> <italic><tp:taxon-name><tp:taxon-name-part taxon-name-part-type="genus" reg="Lobops">Lobops</tp:taxon-name-part> <tp:taxon-name-part taxon-name-part-type="species" reg="bonvouloiri">bonvouloiri</tp:taxon-name-part></tp:taxon-name></italic> [ARTSYS0000658] with widely separated eyes and the frons concave between the upper half of the eye <bold>40</bold> <italic><tp:taxon-name><tp:taxon-name-part taxon-name-part-type="genus" reg="Pseudopiazurus">Pseudopiazurus</tp:taxon-name-part> <tp:taxon-name-part taxon-name-part-type="species" reg="centraliamericanus">centraliamericanus</tp:taxon-name-part></tp:taxon-name></italic> [ASUHIC0086627] with very large eyes that are contiguous in upper half <bold>41</bold> <italic><tp:taxon-name><tp:taxon-name-part taxon-name-part-type="genus" reg="Pseudopinarus">Pseudopinarus</tp:taxon-name-part> <tp:taxon-name-part taxon-name-part-type="species" reg="guyanensis">guyanensis</tp:taxon-name-part></tp:taxon-name></italic> [ASUHIC0086636] with large, subcontiguous eyes and an arcuate carina on the vertex of the head <bold>42</bold> <italic><tp:taxon-name><tp:taxon-name-part taxon-name-part-type="genus" reg="Acoptus">Acoptus</tp:taxon-name-part> <tp:taxon-name-part taxon-name-part-type="species" reg="suturalis">suturalis</tp:taxon-name-part></tp:taxon-name></italic> [ASUHIC0016914] with subcontiguous eyes separated at the top by a lanceolate space <bold>43</bold> <italic><tp:taxon-name><tp:taxon-name-part taxon-name-part-type="genus" reg="Cylindrocopturinus">Cylindrocopturinus</tp:taxon-name-part> <tp:taxon-name-part taxon-name-part-type="species" reg="pictus">pictus</tp:taxon-name-part></tp:taxon-name></italic> [SSAC0001288]<bold>44</bold> <italic><tp:taxon-name><tp:taxon-name-part taxon-name-part-type="genus" reg="Macrocopturus">Macrocopturus</tp:taxon-name-part> <tp:taxon-name-part taxon-name-part-type="species" reg="lynceus">lynceus</tp:taxon-name-part></tp:taxon-name></italic> [SSAC0001085] with very large, partially contiguous eyes <bold>45</bold> <italic><tp:taxon-name><tp:taxon-name-part taxon-name-part-type="genus" reg="Microzygops">Microzygops</tp:taxon-name-part> <tp:taxon-name-part taxon-name-part-type="species" reg="nigrofasciatus">nigrofasciatus</tp:taxon-name-part></tp:taxon-name></italic> [ARTSYS0000802] with large eyes contiguous in the bottom 2/3 and widely separated at the top.</p></caption><graphic xmlns:xlink="http://www.w3.org/1999/xlink" xlink:href="zookeys-683-051-g004.jpg" position="float" orientation="portrait" xlink:type="simple" id="oo_143829.jpg"/></fig><fig id="F7" position="float" orientation="portrait"><label>Figures 67–70.</label><caption><p>Lateral and dorsal habitus images of <tp:taxon-name><tp:taxon-name-part taxon-name-part-type="genus" reg="Trichodocerini">Trichodocerini</tp:taxon-name-part></tp:taxon-name> and <tp:taxon-name><tp:taxon-name-part taxon-name-part-type="genus" reg="Piazurini">Piazurini</tp:taxon-name-part></tp:taxon-name>. Scale bars = 2 mm unless otherwise specified. <bold>67a–b</bold> <italic><tp:taxon-name><tp:taxon-name-part taxon-name-part-type="genus" reg="Trichodocerus">Trichodocerus</tp:taxon-name-part> <tp:taxon-name-part taxon-name-part-type="species" reg="spinolae">spinolae</tp:taxon-name-part></tp:taxon-name></italic> [ARTSYS0000534] <bold>68a–b</bold> <italic><tp:taxon-name><tp:taxon-name-part taxon-name-part-type="genus" reg="Cratosomus">Cratosomus</tp:taxon-name-part> <tp:taxon-name-part taxon-name-part-type="species" reg="lafontii">lafontii</tp:taxon-name-part></tp:taxon-name></italic> [SSAC0001133]; scale bars = 10 mm <bold>69a–b</bold> <italic><tp:taxon-name><tp:taxon-name-part taxon-name-part-type="genus" reg="Lobops">Lobops</tp:taxon-name-part> <tp:taxon-name-part taxon-name-part-type="species" reg="bonvouloiri">bonvouloiri</tp:taxon-name-part></tp:taxon-name></italic> [ARTSYS0000527] <bold>70a–b</bold> <italic><tp:taxon-name><tp:taxon-name-part taxon-name-part-type="genus" reg="Piazurus">Piazurus</tp:taxon-name-part> <tp:taxon-name-part taxon-name-part-type="species" reg="caprimulgus">caprimulgus</tp:taxon-name-part></tp:taxon-name></italic> [SSAC0001113].</p></caption><graphic xmlns:xlink="http://www.w3.org/1999/xlink" xlink:href="zookeys-683-051-g007.jpg" position="float" orientation="portrait" xlink:type="simple" id="oo_143831.jpg"/></fig></tp:treatment-sec><ref-list><ref id="B37"><mixed-citation xmlns:xlink="http://www.w3.org/1999/xlink" xlink:type="simple">
          <person-group><name name-style="western"><surname>Emden</surname><given-names>F van</given-names></name></person-group> (<year>1933</year>) Revision der Gattung <italic><tp:taxon-name><tp:taxon-name-part taxon-name-part-type="genus">Cratosomus</tp:taxon-name-part></tp:taxon-name></italic>. Archiv für Naturgeschichte; Zeitschrift für systematische Zoologie 2(3): 354–464; (4): 465–537.</mixed-citation></ref><ref id="B50"><mixed-citation xmlns:xlink="http://www.w3.org/1999/xlink" xlink:type="simple">
          <person-group><name name-style="western"><surname>Gyllenhal</surname><given-names>L</given-names></name></person-group> (<year>1837</year>) In: Schoenherr CJ, q.v.</mixed-citation></ref><ref id="B143"><mixed-citation xmlns:xlink="http://www.w3.org/1999/xlink" xlink:type="simple">
          <person-group><name name-style="western"><surname>Schoenherr</surname><given-names>CJ</given-names></name></person-group> (<year>1838</year>) <article-title>Genera et species Curculionidum, cum synonymia hujus familiae. Species novae aut hactenus minus cognitae, descriptionibus a Dom. Leonardo Gyllenhal, C.H. Boheman, et entomologis aliis illustratae. Paris, Roret; Lipsiae, Fleischer. Vol.</article-title> <volume>4</volume>(<issue>2</issue>): <fpage>601</fpage>–<lpage>1121</lpage>. [+ pp. 1122–1124 (Corrigenda)]</mixed-citation></ref><ref id="B2"><mixed-citation xmlns:xlink="http://www.w3.org/1999/xlink" xlink:type="simple">
          <person-group><name name-style="western"><surname>Anderson</surname><given-names>RS</given-names></name></person-group> (<year>1993</year>) <article-title>Weevils and plants: phylogenetic versus ecological mediation of evolution of host plant associations in <tp:taxon-name><tp:taxon-name-part taxon-name-part-type="subfamily">Curculioninae</tp:taxon-name-part></tp:taxon-name> (<tp:taxon-name><tp:taxon-name-part taxon-name-part-type="order">Coleoptera</tp:taxon-name-part></tp:taxon-name>: <tp:taxon-name><tp:taxon-name-part taxon-name-part-type="family">Curculionidae</tp:taxon-name-part></tp:taxon-name>).</article-title> <source>Memoirs of the Entomological Society of Canada</source> <volume>165</volume>: <fpage>197</fpage>–<lpage>232</lpage>. <ext-link xlink:type="simple" ext-link-type="doi" xlink:href="10.4039/entm125165197-1">https://doi.org/10.4039/entm125165197-1</ext-link></mixed-citation></ref><ref id="B28"><mixed-citation xmlns:xlink="http://www.w3.org/1999/xlink" xlink:type="simple">
          <person-group><name name-style="western"><surname>Costa-Lima</surname><given-names>A da</given-names></name></person-group> (<year>1956</year>) <article-title>Insetos do Brasil. 10° Tomo, Coleópteros, 4.<sup>a</sup> e última parte. Escola Nacional de Agronomia.</article-title> <source>Série Didática</source> <volume>12</volume>: <fpage>3</fpage>–<lpage>373</lpage>.</mixed-citation></ref><ref id="B153"><mixed-citation xmlns:xlink="http://www.w3.org/1999/xlink" xlink:type="simple">
          <person-group><name name-style="western"><surname>Wibmer</surname><given-names>GJ</given-names></name><name name-style="western"><surname>O’Brien</surname><given-names>CW</given-names></name></person-group> (<year>1986</year>) <article-title>Annotated checklist of the weevils (<tp:taxon-name><tp:taxon-name-part taxon-name-part-type="family">Curculionidae</tp:taxon-name-part></tp:taxon-name> <italic>sensu lato</italic>) of South America (<tp:taxon-name><tp:taxon-name-part taxon-name-part-type="order">Coleoptera</tp:taxon-name-part></tp:taxon-name>: <tp:taxon-name><tp:taxon-name-part taxon-name-part-type="family">Curculionidae</tp:taxon-name-part></tp:taxon-name>).</article-title> <source>Memoirs of the American Entomological Institute Number</source> <volume>39</volume>: <fpage>1</fpage>–<lpage>563</lpage>.</mixed-citation></ref><ref id="B137"><mixed-citation xmlns:xlink="http://www.w3.org/1999/xlink" xlink:type="simple">
          <person-group><name name-style="western"><surname>Rheinheimer</surname><given-names>J</given-names></name></person-group> (<year>2011</year>) Les <tp:taxon-name><tp:taxon-name-part taxon-name-part-type="subfamily">Conoderinae</tp:taxon-name-part></tp:taxon-name> de Guyane (<tp:taxon-name><tp:taxon-name-part taxon-name-part-type="order">Coleoptera</tp:taxon-name-part></tp:taxon-name>, <tp:taxon-name><tp:taxon-name-part taxon-name-part-type="family">Curculionidae</tp:taxon-name-part></tp:taxon-name>). Coléoptères de Guyane. Tome IV: 65–88.</mixed-citation></ref></ref-list></tp:taxon-treatment>
