# Supplementary material for: Review of the genera of Conoderinae (Coleoptera, Curculionidae) from North America, Central America, and the Caribbean
Source: Zookeys. 2017 Jul 7;(683):51–138. doi: 10.3897/zookeys.683.12080 (PMC5523356; doi:10.3897/zookeys.683.12080)
Supplement: XML Treatment for Lobops [file zookeys.683.12080-treatment6.xml]

<!DOCTYPE tp:taxon-treatment
  PUBLIC "-//TaxonX//DTD Taxonomic Treatment Publishing DTD v0 20100105//EN" "tax-treatment-NSO.dtd">
<tp:taxon-treatment xmlns:tp="http://www.plazi.org/taxpub"><tp:treatment-meta><kwd-group><label>Taxon classification</label><kwd><named-content xmlns:xlink="http://www.w3.org/1999/xlink" content-type="kingdom">Animalia</named-content></kwd><kwd><named-content xmlns:xlink="http://www.w3.org/1999/xlink" content-type="order">Coleoptera</named-content></kwd><kwd><named-content xmlns:xlink="http://www.w3.org/1999/xlink" content-type="family">Curculionidae</named-content></kwd></kwd-group><mixed-citation publication-type="journal"><person-group><name><surname>Anzaldo</surname><given-names>Salvatore S.</given-names></name></person-group><article-title>Review of the genera of <tp:taxon-name><tp:taxon-name-part taxon-name-part-type="subfamily">Conoderinae</tp:taxon-name-part></tp:taxon-name> (<tp:taxon-name><tp:taxon-name-part taxon-name-part-type="order">Coleoptera</tp:taxon-name-part></tp:taxon-name>, <tp:taxon-name><tp:taxon-name-part taxon-name-part-type="family">Curculionidae</tp:taxon-name-part></tp:taxon-name>) from North America, Central America, and the Caribbean</article-title><source>Zookeys</source><day>7</day><month>7</month><year>2017</year><volume>2017</volume><issue>683</issue><fpage>51</fpage><lpage>138</lpage><pub-id pub-id-type="doi">10.3897/zookeys.683.12080</pub-id></mixed-citation></tp:treatment-meta><tp:nomenclature><tp:taxon-name>
            <tp:taxon-name-part taxon-name-part-type="genus" reg="Lobops">Lobops</tp:taxon-name-part>
          </tp:taxon-name><tp:taxon-authority>Schoenherr, 1845: 116</tp:taxon-authority><xref ref-type="fig" rid="F1">Figs 2</xref><xref ref-type="fig" rid="F4">, 39</xref><xref ref-type="fig" rid="F7">, 69</xref></tp:nomenclature><tp:treatment-sec sec-type="type species" id="SECID0ESHDI"><title>Type species.</title><p>
            <italic><tp:taxon-name><tp:taxon-name-part taxon-name-part-type="genus" reg="Lobops">Lobops</tp:taxon-name-part> <tp:taxon-name-part taxon-name-part-type="species" reg="setosus">setosus</tp:taxon-name-part></tp:taxon-name></italic> Fåhraeus, 1845 [by original designation].</p></tp:treatment-sec><tp:treatment-sec sec-type="Gender" id="SECID0EDIDI"><title>Gender.</title><p>Masculine.</p></tp:treatment-sec><tp:treatment-sec sec-type="diagnosis" id="SECID0EIIDI"><title>Diagnosis.</title><p>
            <italic><tp:taxon-name><tp:taxon-name-part taxon-name-part-type="genus" reg="Lobops">Lobops</tp:taxon-name-part></tp:taxon-name></italic> is unique among the Piazurines in having a prominent cup-shaped receptacle for receiving the rostrum on the mesoventrite (Fig. <xref ref-type="fig" rid="F1">2</xref>), a dense covering in flat, round scales, and strongly concave interocular space (Fig. <xref ref-type="fig" rid="F4">39</xref>). The metafemoral tooth is not especially large, the femora are not strongly clavate, and the second funicular article is relatively short (not longer than the first); these characters are also shared with <italic><tp:taxon-name><tp:taxon-name-part taxon-name-part-type="genus" reg="Cratosomus">Cratosomus</tp:taxon-name-part></tp:taxon-name></italic> but not other piazurine genera treated here.</p></tp:treatment-sec><tp:treatment-sec sec-type="Phylogenetic relationships" id="SECID0EEJDI"><title>Phylogenetic relationships.</title><p>Of the five piazurine genera covered here, <italic><tp:taxon-name><tp:taxon-name-part taxon-name-part-type="genus" reg="Lobops">Lobops</tp:taxon-name-part></tp:taxon-name></italic> has the least certain placement in the tribe. <xref ref-type="bibr" rid="B144">Schoenherr (1845)</xref> originally indicated for the South American type species a relationship with <italic><tp:taxon-name><tp:taxon-name-part taxon-name-part-type="genus" reg="Conotrachelus">Conotrachelus</tp:taxon-name-part></tp:taxon-name></italic>, and the genus was previously placed in the <tp:taxon-name><tp:taxon-name-part taxon-name-part-type="tribe">Ithyporini</tp:taxon-name-part></tp:taxon-name> Lacordaire, 1865 (<xref ref-type="bibr" rid="B122">O’Brien and Wibmer 1982</xref>: 125, as <tp:taxon-name><tp:taxon-name-part taxon-name-part-type="subfamily">Cryptorhynchinae</tp:taxon-name-part></tp:taxon-name>; the tribe is currently placed in the <tp:taxon-name><tp:taxon-name-part taxon-name-part-type="subfamily">Molytinae</tp:taxon-name-part></tp:taxon-name>), overlooking a transfer to the <tp:taxon-name><tp:taxon-name-part taxon-name-part-type="genus" reg="Piazurini">Piazurini</tp:taxon-name-part></tp:taxon-name> by <xref ref-type="bibr" rid="B99">Kuschel (1955</xref>: 271). The only known Central American species, <italic><tp:taxon-name><tp:taxon-name-part taxon-name-part-type="genus" reg="Lobops">L.</tp:taxon-name-part> <tp:taxon-name-part taxon-name-part-type="species" reg="bonvouloiri">bonvouloiri</tp:taxon-name-part></tp:taxon-name></italic>, was originally described in the genus <italic><tp:taxon-name><tp:taxon-name-part taxon-name-part-type="genus" reg="Pseudopinarus">Pseudopinarus</tp:taxon-name-part></tp:taxon-name></italic>. The structure of the mesoventrite is suggestive of placement in the <tp:taxon-name><tp:taxon-name-part taxon-name-part-type="subfamily">Cryptorhynchinae</tp:taxon-name-part></tp:taxon-name>, but that type of receptacle has been shown to not be exclusive to the subfamily (<xref ref-type="bibr" rid="B136">Riedel et al. 2016</xref>: 5). <italic><tp:taxon-name><tp:taxon-name-part taxon-name-part-type="genus" reg="Lobops">Lobops</tp:taxon-name-part></tp:taxon-name></italic> is certainly better placed in the <tp:taxon-name><tp:taxon-name-part taxon-name-part-type="genus" reg="Piazurini">Piazurini</tp:taxon-name-part></tp:taxon-name> than in the other tribes reviewed here – despite differences in a number of characters, the exposed pygidium that is not visible in dorsal view, the unarmed femoral apices, non-carinate femora, and lack of sclerolepidia, in combination, are unique to the <tp:taxon-name><tp:taxon-name-part taxon-name-part-type="genus" reg="Piazurini">Piazurini</tp:taxon-name-part></tp:taxon-name>.</p></tp:treatment-sec><tp:treatment-sec sec-type="host" id="SECID0EZMDI"><title>Host associations.</title><p>Unknown.</p></tp:treatment-sec><tp:treatment-sec sec-type="Described species" id="SECID0E5MDI"><title>Described species.</title><p>One species is known from the focal region and two additional species are known from South America (<xref ref-type="bibr" rid="B153">Wibmer and O’Brien 1986</xref>: 263).</p></tp:treatment-sec><tp:treatment-sec sec-type="Range" id="SECID0EINDI"><title>Range.</title><p>Panama; South America.</p></tp:treatment-sec><tp:treatment-sec><!--Section generated to contain objects referenced in tp:taxon-treatment.--><fig id="F1" position="float" orientation="portrait"><label>Figures 1–9.</label><caption><p>Variation in the mesoventrite. <bold>1</bold> <italic><tp:taxon-name><tp:taxon-name-part taxon-name-part-type="genus" reg="Trichodocerus">Trichodocerus</tp:taxon-name-part> <tp:taxon-name-part taxon-name-part-type="species" reg="brevilineatus">brevilineatus</tp:taxon-name-part></tp:taxon-name></italic> [ARTSYS0000616] showing a prosternal rostral “sheath” with the sides converging below the procoxae, the transverse ridge anterior to the mesocoxae and the region of the mesoventrite posterior to the ridge with dense yellow scales <bold>2</bold> <italic><tp:taxon-name><tp:taxon-name-part taxon-name-part-type="genus" reg="Lobops">Lobops</tp:taxon-name-part> <tp:taxon-name-part taxon-name-part-type="species" reg="bonvouloiri">bonvouloiri</tp:taxon-name-part></tp:taxon-name></italic> [ARTSYS0000527] showing a cup-shaped receptacle for receiving the rostrum <bold>3</bold> <italic><tp:taxon-name><tp:taxon-name-part taxon-name-part-type="genus" reg="Piazurus">Piazurus</tp:taxon-name-part> <tp:taxon-name-part taxon-name-part-type="species" reg="trifoveatus">trifoveatus</tp:taxon-name-part></tp:taxon-name></italic> [SSAC0001118] with an “open” channel on the mesoventrite <bold>4</bold> <italic><tp:taxon-name><tp:taxon-name-part taxon-name-part-type="genus" reg="Pseudopinarus">Pseudopinarus</tp:taxon-name-part> <tp:taxon-name-part taxon-name-part-type="species" reg="condyliatus">condyliatus</tp:taxon-name-part></tp:taxon-name></italic> [SSAC0001116] with an “open” channel on the mesoventrite <bold>5</bold> <italic><tp:taxon-name><tp:taxon-name-part taxon-name-part-type="genus" reg="Acoptus">Acoptus</tp:taxon-name-part> <tp:taxon-name-part taxon-name-part-type="species" reg="suturalis">suturalis</tp:taxon-name-part></tp:taxon-name></italic> [ASUHIC0016914] showing a flat, unmodified mesoventrite <bold>6</bold> <italic><tp:taxon-name><tp:taxon-name-part taxon-name-part-type="genus" reg="Copturus">Copturus</tp:taxon-name-part> <tp:taxon-name-part taxon-name-part-type="species" reg="sanguinicollis">sanguinicollis</tp:taxon-name-part></tp:taxon-name></italic> [ASUHIC0086638] showing a closed receptacle on the mesoventrite with lateral flanges <bold>7</bold> <italic><tp:taxon-name><tp:taxon-name-part taxon-name-part-type="genus" reg="Cylindrocopturinus">Cylindrocopturinus</tp:taxon-name-part> <tp:taxon-name-part taxon-name-part-type="species" reg="pictus">pictus</tp:taxon-name-part></tp:taxon-name></italic> [SSAC0001288] showing a rostral channel of the mesoventrite formed by relatively parallel carinae and no posterior termination <bold>8</bold> <italic><tp:taxon-name><tp:taxon-name-part taxon-name-part-type="genus" reg="Euzurus">Euzurus</tp:taxon-name-part> <tp:taxon-name-part taxon-name-part-type="species" reg="ornativentris">ornativentris</tp:taxon-name-part></tp:taxon-name></italic> [ARTSYS0000796] <bold>9</bold> <italic><tp:taxon-name><tp:taxon-name-part taxon-name-part-type="genus" reg="Hoplocopturus">Hoplocopturus</tp:taxon-name-part> <tp:taxon-name-part taxon-name-part-type="species" reg="javeti">javeti</tp:taxon-name-part></tp:taxon-name></italic> [SSAC0001289] with an inverted U-shaped carina and the region posterior to the carina invaginated.</p></caption><graphic xmlns:xlink="http://www.w3.org/1999/xlink" xlink:href="zookeys-683-051-g001.jpg" position="float" orientation="portrait" xlink:type="simple" id="oo_143826.jpg"/></fig><fig id="F4" position="float" orientation="portrait"><label>Figures 37–45.</label><caption><p>Variation in eye shape. <bold>37</bold> <italic><tp:taxon-name><tp:taxon-name-part taxon-name-part-type="genus" reg="Trichodocerus">Trichodocerus</tp:taxon-name-part> <tp:taxon-name-part taxon-name-part-type="species" reg="brevilineatus">brevilineatus</tp:taxon-name-part></tp:taxon-name></italic> [ARTSYS0000609] with large, subcontiguous eyes that continue below rostral insertion <bold>38</bold> <italic><tp:taxon-name><tp:taxon-name-part taxon-name-part-type="genus" reg="Cratosomus">Cratosomus</tp:taxon-name-part> <tp:taxon-name-part taxon-name-part-type="species" reg="punctulatus">punctulatus</tp:taxon-name-part> <tp:taxon-name-part taxon-name-part-type="subspecies" reg="mexicanus">mexicanus</tp:taxon-name-part></tp:taxon-name></italic> [ASUHIC0031510] with relatively small, widely separated eyes <bold>39</bold> <italic><tp:taxon-name><tp:taxon-name-part taxon-name-part-type="genus" reg="Lobops">Lobops</tp:taxon-name-part> <tp:taxon-name-part taxon-name-part-type="species" reg="bonvouloiri">bonvouloiri</tp:taxon-name-part></tp:taxon-name></italic> [ARTSYS0000658] with widely separated eyes and the frons concave between the upper half of the eye <bold>40</bold> <italic><tp:taxon-name><tp:taxon-name-part taxon-name-part-type="genus" reg="Pseudopiazurus">Pseudopiazurus</tp:taxon-name-part> <tp:taxon-name-part taxon-name-part-type="species" reg="centraliamericanus">centraliamericanus</tp:taxon-name-part></tp:taxon-name></italic> [ASUHIC0086627] with very large eyes that are contiguous in upper half <bold>41</bold> <italic><tp:taxon-name><tp:taxon-name-part taxon-name-part-type="genus" reg="Pseudopinarus">Pseudopinarus</tp:taxon-name-part> <tp:taxon-name-part taxon-name-part-type="species" reg="guyanensis">guyanensis</tp:taxon-name-part></tp:taxon-name></italic> [ASUHIC0086636] with large, subcontiguous eyes and an arcuate carina on the vertex of the head <bold>42</bold> <italic><tp:taxon-name><tp:taxon-name-part taxon-name-part-type="genus" reg="Acoptus">Acoptus</tp:taxon-name-part> <tp:taxon-name-part taxon-name-part-type="species" reg="suturalis">suturalis</tp:taxon-name-part></tp:taxon-name></italic> [ASUHIC0016914] with subcontiguous eyes separated at the top by a lanceolate space <bold>43</bold> <italic><tp:taxon-name><tp:taxon-name-part taxon-name-part-type="genus" reg="Cylindrocopturinus">Cylindrocopturinus</tp:taxon-name-part> <tp:taxon-name-part taxon-name-part-type="species" reg="pictus">pictus</tp:taxon-name-part></tp:taxon-name></italic> [SSAC0001288]<bold>44</bold> <italic><tp:taxon-name><tp:taxon-name-part taxon-name-part-type="genus" reg="Macrocopturus">Macrocopturus</tp:taxon-name-part> <tp:taxon-name-part taxon-name-part-type="species" reg="lynceus">lynceus</tp:taxon-name-part></tp:taxon-name></italic> [SSAC0001085] with very large, partially contiguous eyes <bold>45</bold> <italic><tp:taxon-name><tp:taxon-name-part taxon-name-part-type="genus" reg="Microzygops">Microzygops</tp:taxon-name-part> <tp:taxon-name-part taxon-name-part-type="species" reg="nigrofasciatus">nigrofasciatus</tp:taxon-name-part></tp:taxon-name></italic> [ARTSYS0000802] with large eyes contiguous in the bottom 2/3 and widely separated at the top.</p></caption><graphic xmlns:xlink="http://www.w3.org/1999/xlink" xlink:href="zookeys-683-051-g004.jpg" position="float" orientation="portrait" xlink:type="simple" id="oo_143829.jpg"/></fig><fig id="F7" position="float" orientation="portrait"><label>Figures 67–70.</label><caption><p>Lateral and dorsal habitus images of <tp:taxon-name><tp:taxon-name-part taxon-name-part-type="genus" reg="Trichodocerini">Trichodocerini</tp:taxon-name-part></tp:taxon-name> and <tp:taxon-name><tp:taxon-name-part taxon-name-part-type="genus" reg="Piazurini">Piazurini</tp:taxon-name-part></tp:taxon-name>. Scale bars = 2 mm unless otherwise specified. <bold>67a–b</bold> <italic><tp:taxon-name><tp:taxon-name-part taxon-name-part-type="genus" reg="Trichodocerus">Trichodocerus</tp:taxon-name-part> <tp:taxon-name-part taxon-name-part-type="species" reg="spinolae">spinolae</tp:taxon-name-part></tp:taxon-name></italic> [ARTSYS0000534] <bold>68a–b</bold> <italic><tp:taxon-name><tp:taxon-name-part taxon-name-part-type="genus" reg="Cratosomus">Cratosomus</tp:taxon-name-part> <tp:taxon-name-part taxon-name-part-type="species" reg="lafontii">lafontii</tp:taxon-name-part></tp:taxon-name></italic> [SSAC0001133]; scale bars = 10 mm <bold>69a–b</bold> <italic><tp:taxon-name><tp:taxon-name-part taxon-name-part-type="genus" reg="Lobops">Lobops</tp:taxon-name-part> <tp:taxon-name-part taxon-name-part-type="species" reg="bonvouloiri">bonvouloiri</tp:taxon-name-part></tp:taxon-name></italic> [ARTSYS0000527] <bold>70a–b</bold> <italic><tp:taxon-name><tp:taxon-name-part taxon-name-part-type="genus" reg="Piazurus">Piazurus</tp:taxon-name-part> <tp:taxon-name-part taxon-name-part-type="species" reg="caprimulgus">caprimulgus</tp:taxon-name-part></tp:taxon-name></italic> [SSAC0001113].</p></caption><graphic xmlns:xlink="http://www.w3.org/1999/xlink" xlink:href="zookeys-683-051-g007.jpg" position="float" orientation="portrait" xlink:type="simple" id="oo_143831.jpg"/></fig></tp:treatment-sec><ref-list><ref id="B144"><mixed-citation xmlns:xlink="http://www.w3.org/1999/xlink" xlink:type="simple">
          <person-group><name name-style="western"><surname>Schoenherr</surname><given-names>CJ</given-names></name></person-group> (<year>1845</year>) <article-title>Genera et species Curculionidum, cum synonymia hujus familiae. Species novae aut hactenus minus cognitae, descriptionibus a Dom. Leonardo Gyllenhal, C.H. Boheman, et entomologis aliis ilustratae. Paris, Roret; Lipsiae, Fleischer. Vol.</article-title> <volume>8</volume>(<issue>2</issue>): <fpage>1</fpage>–<lpage>504</lpage>.</mixed-citation></ref><ref id="B122"><mixed-citation xmlns:xlink="http://www.w3.org/1999/xlink" xlink:type="simple">
          <person-group><name name-style="western"><surname>O’Brien</surname><given-names>CW</given-names></name><name name-style="western"><surname>Wibmer</surname><given-names>GJ</given-names></name></person-group> (<year>1982</year>) <article-title>Annotated checklist of the weevils (<tp:taxon-name><tp:taxon-name-part taxon-name-part-type="family">Curculionidae</tp:taxon-name-part></tp:taxon-name> <italic>sensu lato</italic>) of North America, Central America, and the West Indies (<tp:taxon-name><tp:taxon-name-part taxon-name-part-type="order">Coleoptera</tp:taxon-name-part></tp:taxon-name>: <tp:taxon-name><tp:taxon-name-part taxon-name-part-type="family">Curculionidae</tp:taxon-name-part></tp:taxon-name>).</article-title> <source>Memoirs of the American Entomological Institute</source> <volume>34</volume>: <fpage>1</fpage>–<lpage>382</lpage>.</mixed-citation></ref><ref id="B99"><mixed-citation xmlns:xlink="http://www.w3.org/1999/xlink" xlink:type="simple">
          <person-group><name name-style="western"><surname>Kuschel</surname><given-names>G</given-names></name></person-group> (<year>1955</year>) <article-title>Nuevas sinonimias y anotaciones sobre <tp:taxon-name><tp:taxon-name-part taxon-name-part-type="superfamily">Curculionoidea</tp:taxon-name-part></tp:taxon-name>.</article-title> <source>Revista Chilena de Entomología</source> <volume>4</volume>: <fpage>261</fpage>–<lpage>312</lpage>.</mixed-citation></ref><ref id="B136"><mixed-citation xmlns:xlink="http://www.w3.org/1999/xlink" xlink:type="simple">
          <person-group><name name-style="western"><surname>Riedel</surname><given-names>A</given-names></name><name name-style="western"><surname>Tanzler</surname><given-names>R</given-names></name><name name-style="western"><surname>Pons</surname><given-names>J</given-names></name><name name-style="western"><surname>Suhardjono</surname><given-names>Y</given-names></name><name name-style="western"><surname>Balke</surname><given-names>M</given-names></name></person-group> (<year>2016</year>) <article-title>Large-scale molecular phylogeny of <tp:taxon-name><tp:taxon-name-part taxon-name-part-type="subfamily">Cryptorhynchinae</tp:taxon-name-part></tp:taxon-name> (<tp:taxon-name><tp:taxon-name-part taxon-name-part-type="order">Coleoptera</tp:taxon-name-part></tp:taxon-name>, <tp:taxon-name><tp:taxon-name-part taxon-name-part-type="family">Curculionidae</tp:taxon-name-part></tp:taxon-name>) from multiple genes suggests American origin and later Australian radiation.</article-title> <source>Systematic Entomology</source> <volume>41</volume>: <fpage>492</fpage>–<lpage>503</lpage>. <ext-link xlink:type="simple" ext-link-type="doi" xlink:href="10.1111/syen.12170">https://doi.org/10.1111/syen.12170</ext-link></mixed-citation></ref><ref id="B153"><mixed-citation xmlns:xlink="http://www.w3.org/1999/xlink" xlink:type="simple">
          <person-group><name name-style="western"><surname>Wibmer</surname><given-names>GJ</given-names></name><name name-style="western"><surname>O’Brien</surname><given-names>CW</given-names></name></person-group> (<year>1986</year>) <article-title>Annotated checklist of the weevils (<tp:taxon-name><tp:taxon-name-part taxon-name-part-type="family">Curculionidae</tp:taxon-name-part></tp:taxon-name> <italic>sensu lato</italic>) of South America (<tp:taxon-name><tp:taxon-name-part taxon-name-part-type="order">Coleoptera</tp:taxon-name-part></tp:taxon-name>: <tp:taxon-name><tp:taxon-name-part taxon-name-part-type="family">Curculionidae</tp:taxon-name-part></tp:taxon-name>).</article-title> <source>Memoirs of the American Entomological Institute Number</source> <volume>39</volume>: <fpage>1</fpage>–<lpage>563</lpage>.</mixed-citation></ref></ref-list></tp:taxon-treatment>
