# Supplementary material for: Review of the genera of Conoderinae (Coleoptera, Curculionidae) from North America, Central America, and the Caribbean
Source: Zookeys. 2017 Jul 7;(683):51–138. doi: 10.3897/zookeys.683.12080 (PMC5523356; doi:10.3897/zookeys.683.12080)
Supplement: XML Treatment for Pseudopiazurus [file zookeys.683.12080-treatment8.xml]

<!DOCTYPE tp:taxon-treatment
  PUBLIC "-//TaxonX//DTD Taxonomic Treatment Publishing DTD v0 20100105//EN" "tax-treatment-NSO.dtd">
<tp:taxon-treatment xmlns:tp="http://www.plazi.org/taxpub"><tp:treatment-meta><kwd-group><label>Taxon classification</label><kwd><named-content xmlns:xlink="http://www.w3.org/1999/xlink" content-type="kingdom">Animalia</named-content></kwd><kwd><named-content xmlns:xlink="http://www.w3.org/1999/xlink" content-type="order">Coleoptera</named-content></kwd><kwd><named-content xmlns:xlink="http://www.w3.org/1999/xlink" content-type="family">Curculionidae</named-content></kwd></kwd-group><mixed-citation publication-type="journal"><person-group><name><surname>Anzaldo</surname><given-names>Salvatore S.</given-names></name></person-group><article-title>Review of the genera of <tp:taxon-name><tp:taxon-name-part taxon-name-part-type="subfamily">Conoderinae</tp:taxon-name-part></tp:taxon-name> (<tp:taxon-name><tp:taxon-name-part taxon-name-part-type="order">Coleoptera</tp:taxon-name-part></tp:taxon-name>, <tp:taxon-name><tp:taxon-name-part taxon-name-part-type="family">Curculionidae</tp:taxon-name-part></tp:taxon-name>) from North America, Central America, and the Caribbean</article-title><source>Zookeys</source><day>7</day><month>7</month><year>2017</year><volume>2017</volume><issue>683</issue><fpage>51</fpage><lpage>138</lpage><pub-id pub-id-type="doi">10.3897/zookeys.683.12080</pub-id></mixed-citation></tp:treatment-meta><tp:nomenclature><tp:taxon-name>
            <tp:taxon-name-part taxon-name-part-type="genus" reg="Pseudopiazurus">Pseudopiazurus</tp:taxon-name-part>
          </tp:taxon-name><tp:taxon-authority>Heller, 1906: 32</tp:taxon-authority><xref ref-type="fig" rid="F3">Figs 22</xref><xref ref-type="fig" rid="F4">, 40</xref><xref ref-type="fig" rid="F6">, 64</xref><xref ref-type="fig" rid="F8">, 71</xref></tp:nomenclature><tp:treatment-sec sec-type="type species" id="SECID0EUYDI"><title>Type species.</title><p>
            <italic><tp:taxon-name><tp:taxon-name-part taxon-name-part-type="genus" reg="Piazurus">Piazurus</tp:taxon-name-part> <tp:taxon-name-part taxon-name-part-type="species" reg="obesus">obesus</tp:taxon-name-part></tp:taxon-name></italic> Boheman, 1838 [by subsequent designation: <xref ref-type="bibr" rid="B137">Rheinheimer 2011</xref>: 76].</p></tp:treatment-sec><tp:treatment-sec sec-type="Gender" id="SECID0EJZDI"><title>Gender.</title><p>Masculine.</p><fig id="F8" position="float" orientation="portrait"><label>Figures 71–74.</label><caption><p>Lateral and dorsal habitus images of <tp:taxon-name><tp:taxon-name-part taxon-name-part-type="genus" reg="Piazurini">Piazurini</tp:taxon-name-part></tp:taxon-name>, <tp:taxon-name><tp:taxon-name-part taxon-name-part-type="genus" reg="Othippiini">Othippiini</tp:taxon-name-part></tp:taxon-name> and <tp:taxon-name><tp:taxon-name-part taxon-name-part-type="genus" reg="Lechriopini">Lechriopini</tp:taxon-name-part></tp:taxon-name>. Scale bars = 2 mm unless otherwise specified <bold>71a–b</bold> <italic><tp:taxon-name><tp:taxon-name-part taxon-name-part-type="genus" reg="Pseudopiazurus">Pseudopiazurus</tp:taxon-name-part> <tp:taxon-name-part taxon-name-part-type="species" reg="centraliamericanus">centraliamericanus</tp:taxon-name-part></tp:taxon-name></italic> [ASUHIC0086627]; scale bars = 5 mm <bold>72a–b</bold> <italic><tp:taxon-name><tp:taxon-name-part taxon-name-part-type="genus" reg="Pseudopinarus">Pseudopinarus</tp:taxon-name-part> <tp:taxon-name-part taxon-name-part-type="species" reg="condyliatus">condyliatus</tp:taxon-name-part></tp:taxon-name></italic> [ASUHIC0086626]; scale bar for <bold>72a</bold> = 1 mm <bold>73a–b</bold> <italic><tp:taxon-name><tp:taxon-name-part taxon-name-part-type="genus" reg="Acoptus">Acoptus</tp:taxon-name-part> <tp:taxon-name-part taxon-name-part-type="species" reg="suturalis">suturalis</tp:taxon-name-part></tp:taxon-name></italic> [ASUHIC0016914] <bold>74a–b</bold> <italic><tp:taxon-name><tp:taxon-name-part taxon-name-part-type="genus" reg="Copturomimus">Copturomimus</tp:taxon-name-part> <tp:taxon-name-part taxon-name-part-type="species" reg="cinereus">cinereus</tp:taxon-name-part></tp:taxon-name></italic> [ASUHIC0086628].</p></caption><graphic xmlns:xlink="http://www.w3.org/1999/xlink" xlink:href="zookeys-683-051-g008.jpg" position="float" orientation="portrait" xlink:type="simple" id="oo_143832.jpg"/></fig></tp:treatment-sec><tp:treatment-sec sec-type="diagnosis" id="SECID0ED3DI"><title>Diagnosis.</title><p>
            <italic><tp:taxon-name><tp:taxon-name-part taxon-name-part-type="genus" reg="Pseudopiazurus">Pseudopiazurus</tp:taxon-name-part> <tp:taxon-name-part taxon-name-part-type="species" reg="centraliamericanus">centraliamericanus</tp:taxon-name-part></tp:taxon-name></italic> (Heller, 1906), the only recorded Central American species of <italic><tp:taxon-name><tp:taxon-name-part taxon-name-part-type="genus" reg="Pseudopiazurus">Pseudopiazurus</tp:taxon-name-part></tp:taxon-name></italic>, can be separated from other Central American piazurines by the deep U-shaped depression on the first abdominal ventrite (Fig. <xref ref-type="fig" rid="F6">64</xref>; also found in a few <italic><tp:taxon-name><tp:taxon-name-part taxon-name-part-type="genus" reg="Pseudopinarus">Pseudopinarus</tp:taxon-name-part></tp:taxon-name></italic>, but when present in that genus there is always also present the arcuate carina on the vertex of the head which is never found in <italic><tp:taxon-name><tp:taxon-name-part taxon-name-part-type="genus" reg="Pseudopiazurus">Pseudopiazurus</tp:taxon-name-part></tp:taxon-name></italic>), the large subapical premucro of the metatibia (Fig. <xref ref-type="fig" rid="F3">22</xref>; but also at least in <italic><tp:taxon-name><tp:taxon-name-part taxon-name-part-type="genus" reg="Pseudopinarus">Pseudopinarus</tp:taxon-name-part> <tp:taxon-name-part taxon-name-part-type="species" reg="guyanensis">guyanensis</tp:taxon-name-part></tp:taxon-name></italic> Hustache, 1938), the absent premucro at the protibial apex (also in species of <italic><tp:taxon-name><tp:taxon-name-part taxon-name-part-type="genus" reg="Pseudopinarus">Pseudopinarus</tp:taxon-name-part></tp:taxon-name></italic>), the very large, ovoid, contiguous eyes (Fig. <xref ref-type="fig" rid="F4">40</xref>), and the large, deep, ovoid punctures of the elytral striae (but also found in some <italic><tp:taxon-name><tp:taxon-name-part taxon-name-part-type="genus" reg="Cratosomus">Cratosomus</tp:taxon-name-part></tp:taxon-name></italic> species).</p></tp:treatment-sec><tp:treatment-sec sec-type="notes" id="SECID0EO5DI"><title>Notes.</title><p>First described by <xref ref-type="bibr" rid="B57">Heller (1906)</xref> along with <italic><tp:taxon-name><tp:taxon-name-part taxon-name-part-type="genus" reg="Pseudopinarus">Pseudopinarus</tp:taxon-name-part></tp:taxon-name></italic> as subgenera of <italic><tp:taxon-name><tp:taxon-name-part taxon-name-part-type="genus" reg="Piazurus">Piazurus</tp:taxon-name-part></tp:taxon-name></italic>. As documented by Champion (1906: 18), after the subgenus was first introduced in the key the name was erroneously switched with that of <italic><tp:taxon-name><tp:taxon-name-part taxon-name-part-type="genus" reg="Pseudopinarus">Pseudopinarus</tp:taxon-name-part></tp:taxon-name></italic> and the key to species of <italic><tp:taxon-name><tp:taxon-name-part taxon-name-part-type="genus" reg="Pseudopiazurus">Pseudopiazurus</tp:taxon-name-part></tp:taxon-name></italic> is given under the name <italic><tp:taxon-name><tp:taxon-name-part taxon-name-part-type="genus" reg="Pseudopinarus">Pseudopinarus</tp:taxon-name-part></tp:taxon-name></italic> (<xref ref-type="bibr" rid="B57">Heller 1906</xref>: 34). The catalog of South American species by <xref ref-type="bibr" rid="B153">Wibmer and O’Brien (1986</xref>: 262) makes a correction to the two species given for Central America by <xref ref-type="bibr" rid="B122">O’Brien and Wibmer (1982</xref>: 160), which overlooked an error by <xref ref-type="bibr" rid="B83">Hustache (1934)</xref>, leaving <italic><tp:taxon-name><tp:taxon-name-part taxon-name-part-type="genus" reg="Pseudopiazurus">P.</tp:taxon-name-part> <tp:taxon-name-part taxon-name-part-type="species" reg="centraliamericanus">centraliamericanus</tp:taxon-name-part></tp:taxon-name></italic> the only species known from Central America.</p></tp:treatment-sec><tp:treatment-sec sec-type="key" id="SECID0EXAAK"><title>
            <tp:taxon-name><tp:taxon-name-part taxon-name-part-type="genus" reg="Keys">Keys</tp:taxon-name-part></tp:taxon-name>.</title><p>
            <xref ref-type="bibr" rid="B108">Marshall (1922</xref>: 69), <xref ref-type="bibr" rid="B43">Fiedler 1936</xref>: 28 and <xref ref-type="bibr" rid="B57">Heller 1906</xref>: 34 (under <italic><tp:taxon-name><tp:taxon-name-part taxon-name-part-type="genus" reg="Pseudopinarus">Pseudopinarus</tp:taxon-name-part></tp:taxon-name></italic>, in error) also contain keys to species.</p></tp:treatment-sec><tp:treatment-sec sec-type="Phylogenetic relationships" id="SECID0EXBAK"><title>Phylogenetic relationships.</title><p>This genus is most similar in overall appearance to <italic><tp:taxon-name><tp:taxon-name-part taxon-name-part-type="genus" reg="Piazurus">Piazurus</tp:taxon-name-part></tp:taxon-name></italic> (see above), but the genus as a whole is incompletely distinguishable from <italic><tp:taxon-name><tp:taxon-name-part taxon-name-part-type="genus" reg="Pseudopinarus">Pseudopinarus</tp:taxon-name-part></tp:taxon-name></italic> by obvious characters with the exception of the much larger eyes, usually larger and more ascending mesepipleura, and absent ventral profemoral tooth of <italic><tp:taxon-name><tp:taxon-name-part taxon-name-part-type="genus" reg="Pseudopiazurus">Pseudopiazurus</tp:taxon-name-part></tp:taxon-name></italic> – the deep arcuate sulci of the first ventrite in <italic><tp:taxon-name><tp:taxon-name-part taxon-name-part-type="genus" reg="Pseudopiazurus">Pseudopiazurus</tp:taxon-name-part></tp:taxon-name></italic> is apparently also found in <italic><tp:taxon-name><tp:taxon-name-part taxon-name-part-type="genus" reg="Pseudopinarus">Pseudopinarus</tp:taxon-name-part></tp:taxon-name></italic>, e.g. in <italic><tp:taxon-name><tp:taxon-name-part taxon-name-part-type="genus" reg="Pseudopinarus">Pseudopinarus</tp:taxon-name-part> <tp:taxon-name-part taxon-name-part-type="species" reg="quadratus">quadratus</tp:taxon-name-part></tp:taxon-name></italic> (Champion, 1906); the mesal process of the procoxae is absent in <italic><tp:taxon-name><tp:taxon-name-part taxon-name-part-type="genus" reg="Pseudopiazurus">Pseudopiazurus</tp:taxon-name-part> <tp:taxon-name-part taxon-name-part-type="species" reg="centraliamericanus">centraliamericanus</tp:taxon-name-part></tp:taxon-name></italic> but present in the South American <italic><tp:taxon-name><tp:taxon-name-part taxon-name-part-type="genus" reg="Pseudopiazurus">Pseudopiazurus</tp:taxon-name-part> <tp:taxon-name-part taxon-name-part-type="species" reg="spiniventris">spiniventris</tp:taxon-name-part></tp:taxon-name></italic> Marshall, 1922 as well as in many <italic><tp:taxon-name><tp:taxon-name-part taxon-name-part-type="genus" reg="Pseudopinarus">Pseudopinarus</tp:taxon-name-part></tp:taxon-name></italic>, and the subapical premucro of the metatibia is also found in <italic><tp:taxon-name><tp:taxon-name-part taxon-name-part-type="genus" reg="Pseudopinarus">Pseudopinarus</tp:taxon-name-part> <tp:taxon-name-part taxon-name-part-type="species" reg="guyanensis">guyanensis</tp:taxon-name-part></tp:taxon-name></italic>. Despite the overlap in these characters, <italic><tp:taxon-name><tp:taxon-name-part taxon-name-part-type="genus" reg="Pseudopinarus">Pseudopinarus</tp:taxon-name-part></tp:taxon-name></italic> is interpreted here as more closely related to the South American <italic><tp:taxon-name><tp:taxon-name-part taxon-name-part-type="genus" reg="Piazolechriops">Piazolechriops</tp:taxon-name-part></tp:taxon-name></italic>, <italic><tp:taxon-name><tp:taxon-name-part taxon-name-part-type="genus" reg="Pinarus">Pinarus</tp:taxon-name-part></tp:taxon-name></italic>, and <italic><tp:taxon-name><tp:taxon-name-part taxon-name-part-type="genus" reg="Hedycera">Hedycera</tp:taxon-name-part></tp:taxon-name></italic>.</p></tp:treatment-sec><tp:treatment-sec sec-type="host" id="SECID0EPFAK"><title>Host associations.</title><p>R.S. <xref ref-type="bibr" rid="B2">Anderson (1993</xref>: 218) lists <tp:taxon-name><tp:taxon-name-part taxon-name-part-type="family">Guttiferae</tp:taxon-name-part></tp:taxon-name> Juss. (=<tp:taxon-name><tp:taxon-name-part taxon-name-part-type="family">Clusiaceae</tp:taxon-name-part></tp:taxon-name> Lindl.). <xref ref-type="bibr" rid="B108">Marshall (1922</xref>: 67) records the South American <italic><tp:taxon-name><tp:taxon-name-part taxon-name-part-type="genus" reg="Piazurus">P.</tp:taxon-name-part> <tp:taxon-name-part taxon-name-part-type="species" reg="obesus">obesus</tp:taxon-name-part></tp:taxon-name></italic> (=<italic><tp:taxon-name><tp:taxon-name-part taxon-name-part-type="genus" reg="Piazurus">P.</tp:taxon-name-part> <tp:taxon-name-part taxon-name-part-type="species" reg="papayanus">papayanus</tp:taxon-name-part></tp:taxon-name></italic> (Marshall, 1922)) as a borer of the “leaf-stems” of <tp:taxon-name><tp:taxon-name-part taxon-name-part-type="species" reg="papaya">papaya</tp:taxon-name-part></tp:taxon-name> (<tp:taxon-name><tp:taxon-name-part taxon-name-part-type="family">Caricaceae</tp:taxon-name-part></tp:taxon-name> Dumort: <italic><tp:taxon-name><tp:taxon-name-part taxon-name-part-type="genus" reg="Carica">Carica</tp:taxon-name-part> <tp:taxon-name-part taxon-name-part-type="species" reg="papaya">papaya</tp:taxon-name-part></tp:taxon-name></italic> L.).</p></tp:treatment-sec><tp:treatment-sec sec-type="Described species" id="SECID0EWHAK"><title>Described species.</title><p>One species is known from the focal region and three additional species are known exclusively from South America (<xref ref-type="bibr" rid="B153">Wibmer and O’Brien 1986</xref>: 262, including <xref ref-type="bibr" rid="B28">Costa-Lima’s (1956</xref>: 217) synonymy of <italic><tp:taxon-name><tp:taxon-name-part taxon-name-part-type="genus" reg="Piazurus">P.</tp:taxon-name-part> <tp:taxon-name-part taxon-name-part-type="species" reg="papayanus">papayanus</tp:taxon-name-part></tp:taxon-name></italic> with <italic><tp:taxon-name><tp:taxon-name-part taxon-name-part-type="genus" reg="Piazurus">P.</tp:taxon-name-part> <tp:taxon-name-part taxon-name-part-type="species" reg="obesus">obesus</tp:taxon-name-part></tp:taxon-name></italic>, which was either overlooked or disputed, as they are treated as separate by Wibmer and O’Brien).</p></tp:treatment-sec><tp:treatment-sec sec-type="Range" id="SECID0E1IAK"><title>Range.</title><p>Mexico, Guatemala, Honduras, Nicaragua, Costa Rica, Panama; South America.</p></tp:treatment-sec><tp:treatment-sec><!--Section generated to contain objects referenced in tp:taxon-treatment.--><fig id="F3" position="float" orientation="portrait"><label>Figures 19–36.</label><caption><p>Variation in the metatibial apex. <bold>19</bold> Mesotibial apex of <italic><tp:taxon-name><tp:taxon-name-part taxon-name-part-type="genus" reg="Lechriops">Lechriops</tp:taxon-name-part> <tp:taxon-name-part taxon-name-part-type="species" reg="vestitus">vestitus</tp:taxon-name-part></tp:taxon-name></italic> illustrating parts of the tibial apex: a) posterior apical angle with large, curved uncus; b) middle of the apex with produced, rounded inner flange; c) anterior apical margin with premucro; d) oblique ridge of premucro; e) apical setal tuft <bold>20</bold> Male <italic><tp:taxon-name><tp:taxon-name-part taxon-name-part-type="genus" reg="Trichodocerus">Trichodocerus</tp:taxon-name-part> <tp:taxon-name-part taxon-name-part-type="species" reg="brevilineatus">brevilineatus</tp:taxon-name-part></tp:taxon-name></italic> [ARTSYS0000609] with a tibial uncus arising at the middle of the apex <bold>21</bold> <italic><tp:taxon-name><tp:taxon-name-part taxon-name-part-type="genus" reg="Cratosomus">Cratosomus</tp:taxon-name-part> <tp:taxon-name-part taxon-name-part-type="species" reg="punctulatus">punctulatus</tp:taxon-name-part> <tp:taxon-name-part taxon-name-part-type="subspecies" reg="mexicanus">mexicanus</tp:taxon-name-part></tp:taxon-name></italic> [ASUHIC0031510] with thick fascicles of golden setae near the anterior apical margin and a dense setal brush at the posterior apical face <bold>22</bold> <italic><tp:taxon-name><tp:taxon-name-part taxon-name-part-type="genus" reg="Pseudopiazurus">Pseudopiazurus</tp:taxon-name-part> <tp:taxon-name-part taxon-name-part-type="species" reg="centraliamericanus">centraliamericanus</tp:taxon-name-part></tp:taxon-name></italic> [ASUHIC0086627] with a large, subapical premucro <bold>23</bold> <italic><tp:taxon-name><tp:taxon-name-part taxon-name-part-type="genus" reg="Piazurus">Piazurus</tp:taxon-name-part> <tp:taxon-name-part taxon-name-part-type="species" reg="laetus">laetus</tp:taxon-name-part></tp:taxon-name></italic> [SSAC0001077], showing a typical tibial apex for that genus <bold>24</bold> <italic><tp:taxon-name><tp:taxon-name-part taxon-name-part-type="genus" reg="Acoptus">Acoptus</tp:taxon-name-part> <tp:taxon-name-part taxon-name-part-type="species" reg="suturalis">suturalis</tp:taxon-name-part></tp:taxon-name></italic> [ASUHIC0016915] <bold>25</bold> <italic><tp:taxon-name><tp:taxon-name-part taxon-name-part-type="genus" reg="Cylindrocopturinus">Cylindrocopturinus</tp:taxon-name-part> <tp:taxon-name-part taxon-name-part-type="species" reg="pictus">pictus</tp:taxon-name-part></tp:taxon-name></italic> [SSAC0001288] with a pointed, premucro-like inner flange <bold>26</bold> <italic><tp:taxon-name><tp:taxon-name-part taxon-name-part-type="genus" reg="Pseudolechriops">Pseudolechriops</tp:taxon-name-part> <tp:taxon-name-part taxon-name-part-type="species" reg="klopferi">klopferi</tp:taxon-name-part></tp:taxon-name></italic> [SSAC0001060] showing an elongate, uncus-like inner flange. <bold>27</bold> <italic><tp:taxon-name><tp:taxon-name-part taxon-name-part-type="genus" reg="Arachnomorpha">Arachnomorpha</tp:taxon-name-part> <tp:taxon-name-part taxon-name-part-type="species" reg="circumlineata">circumlineata</tp:taxon-name-part></tp:taxon-name></italic> [ARTSYS0000535] <bold>28</bold> <italic><tp:taxon-name><tp:taxon-name-part taxon-name-part-type="genus" reg="Archocopturus">Archocopturus</tp:taxon-name-part> <tp:taxon-name-part taxon-name-part-type="species" reg="medeterae">medeterae</tp:taxon-name-part></tp:taxon-name></italic> [ASUHIC16884] <bold>29</bold> <italic><tp:taxon-name><tp:taxon-name-part taxon-name-part-type="genus" reg="Cylindrocopturus">Cylindrocopturus</tp:taxon-name-part> <tp:taxon-name-part taxon-name-part-type="species" reg="adspersus">adspersus</tp:taxon-name-part></tp:taxon-name></italic> [ASUHIC0016896] with a rounded, produced inner flange <bold>30</bold> <italic><tp:taxon-name><tp:taxon-name-part taxon-name-part-type="genus" reg="Helleriella">Helleriella</tp:taxon-name-part> <tp:taxon-name-part taxon-name-part-type="species" reg="longicollis">longicollis</tp:taxon-name-part></tp:taxon-name></italic> [ASUHIC0065241] with a very short uncus <bold>31</bold> <italic><tp:taxon-name><tp:taxon-name-part taxon-name-part-type="genus" reg="Lissoderes">Lissoderes</tp:taxon-name-part> <tp:taxon-name-part taxon-name-part-type="species" reg="cecropiae">cecropiae</tp:taxon-name-part></tp:taxon-name></italic> [ASUHIC0064707] with an elongate uncus and minute premucro <bold>32</bold> <italic><tp:taxon-name><tp:taxon-name-part taxon-name-part-type="genus" reg="Phileas">Phileas</tp:taxon-name-part> <tp:taxon-name-part taxon-name-part-type="species" reg="granulatus">granulatus</tp:taxon-name-part></tp:taxon-name></italic> [ARTSYS0000528] with the middle of the apex (between uncus and premucro) sunken <bold>33</bold> <italic><tp:taxon-name><tp:taxon-name-part taxon-name-part-type="genus" reg="Peltophorus">Peltophorus</tp:taxon-name-part> <tp:taxon-name-part taxon-name-part-type="species" reg="adustus">adustus</tp:taxon-name-part></tp:taxon-name></italic> [ASUHIC0012325] with a short uncus and posterodistal setal comb extending halfway to the base of the tibia <bold>34</bold> <italic><tp:taxon-name><tp:taxon-name-part taxon-name-part-type="genus" reg="Zygops">Zygops</tp:taxon-name-part> <tp:taxon-name-part taxon-name-part-type="species" reg="erythropygus">erythropygus</tp:taxon-name-part></tp:taxon-name></italic> [ASUHIC0086640] with short posterodistal setal comb. <bold>35</bold> <italic><tp:taxon-name><tp:taxon-name-part taxon-name-part-type="genus" reg="Philenis">Philenis</tp:taxon-name-part> <tp:taxon-name-part taxon-name-part-type="species" reg="flavipes">flavipes</tp:taxon-name-part></tp:taxon-name></italic> [ASUHIC0065102] <bold>36</bold> <italic><tp:taxon-name><tp:taxon-name-part taxon-name-part-type="genus" reg="Philinna">Philinna</tp:taxon-name-part> <tp:taxon-name-part taxon-name-part-type="species" reg="bicristata">bicristata</tp:taxon-name-part></tp:taxon-name></italic> [ARTSYS0000799] with a small tooth at the anterior apical angle.</p></caption><graphic xmlns:xlink="http://www.w3.org/1999/xlink" xlink:href="zookeys-683-051-g003.jpg" position="float" orientation="portrait" xlink:type="simple" id="oo_143828.jpg"/></fig><fig id="F4" position="float" orientation="portrait"><label>Figures 37–45.</label><caption><p>Variation in eye shape. <bold>37</bold> <italic><tp:taxon-name><tp:taxon-name-part taxon-name-part-type="genus" reg="Trichodocerus">Trichodocerus</tp:taxon-name-part> <tp:taxon-name-part taxon-name-part-type="species" reg="brevilineatus">brevilineatus</tp:taxon-name-part></tp:taxon-name></italic> [ARTSYS0000609] with large, subcontiguous eyes that continue below rostral insertion <bold>38</bold> <italic><tp:taxon-name><tp:taxon-name-part taxon-name-part-type="genus" reg="Cratosomus">Cratosomus</tp:taxon-name-part> <tp:taxon-name-part taxon-name-part-type="species" reg="punctulatus">punctulatus</tp:taxon-name-part> <tp:taxon-name-part taxon-name-part-type="subspecies" reg="mexicanus">mexicanus</tp:taxon-name-part></tp:taxon-name></italic> [ASUHIC0031510] with relatively small, widely separated eyes <bold>39</bold> <italic><tp:taxon-name><tp:taxon-name-part taxon-name-part-type="genus" reg="Lobops">Lobops</tp:taxon-name-part> <tp:taxon-name-part taxon-name-part-type="species" reg="bonvouloiri">bonvouloiri</tp:taxon-name-part></tp:taxon-name></italic> [ARTSYS0000658] with widely separated eyes and the frons concave between the upper half of the eye <bold>40</bold> <italic><tp:taxon-name><tp:taxon-name-part taxon-name-part-type="genus" reg="Pseudopiazurus">Pseudopiazurus</tp:taxon-name-part> <tp:taxon-name-part taxon-name-part-type="species" reg="centraliamericanus">centraliamericanus</tp:taxon-name-part></tp:taxon-name></italic> [ASUHIC0086627] with very large eyes that are contiguous in upper half <bold>41</bold> <italic><tp:taxon-name><tp:taxon-name-part taxon-name-part-type="genus" reg="Pseudopinarus">Pseudopinarus</tp:taxon-name-part> <tp:taxon-name-part taxon-name-part-type="species" reg="guyanensis">guyanensis</tp:taxon-name-part></tp:taxon-name></italic> [ASUHIC0086636] with large, subcontiguous eyes and an arcuate carina on the vertex of the head <bold>42</bold> <italic><tp:taxon-name><tp:taxon-name-part taxon-name-part-type="genus" reg="Acoptus">Acoptus</tp:taxon-name-part> <tp:taxon-name-part taxon-name-part-type="species" reg="suturalis">suturalis</tp:taxon-name-part></tp:taxon-name></italic> [ASUHIC0016914] with subcontiguous eyes separated at the top by a lanceolate space <bold>43</bold> <italic><tp:taxon-name><tp:taxon-name-part taxon-name-part-type="genus" reg="Cylindrocopturinus">Cylindrocopturinus</tp:taxon-name-part> <tp:taxon-name-part taxon-name-part-type="species" reg="pictus">pictus</tp:taxon-name-part></tp:taxon-name></italic> [SSAC0001288]<bold>44</bold> <italic><tp:taxon-name><tp:taxon-name-part taxon-name-part-type="genus" reg="Macrocopturus">Macrocopturus</tp:taxon-name-part> <tp:taxon-name-part taxon-name-part-type="species" reg="lynceus">lynceus</tp:taxon-name-part></tp:taxon-name></italic> [SSAC0001085] with very large, partially contiguous eyes <bold>45</bold> <italic><tp:taxon-name><tp:taxon-name-part taxon-name-part-type="genus" reg="Microzygops">Microzygops</tp:taxon-name-part> <tp:taxon-name-part taxon-name-part-type="species" reg="nigrofasciatus">nigrofasciatus</tp:taxon-name-part></tp:taxon-name></italic> [ARTSYS0000802] with large eyes contiguous in the bottom 2/3 and widely separated at the top.</p></caption><graphic xmlns:xlink="http://www.w3.org/1999/xlink" xlink:href="zookeys-683-051-g004.jpg" position="float" orientation="portrait" xlink:type="simple" id="oo_143829.jpg"/></fig><fig id="F6" position="float" orientation="portrait"><label>Figures 55–66.</label><caption><p>Miscellaneous morphological structures. <bold>55</bold> <italic><tp:taxon-name><tp:taxon-name-part taxon-name-part-type="genus" reg="Hoplocopturus">Hoplocopturus</tp:taxon-name-part> <tp:taxon-name-part taxon-name-part-type="species" reg="sulphureus">sulphureus</tp:taxon-name-part></tp:taxon-name></italic> [ARTSYS0000801] with an overlay showing an elongate second funicular article that is more than twice the length of the first <bold>56</bold> <italic><tp:taxon-name><tp:taxon-name-part taxon-name-part-type="genus" reg="Lissoderes">Lissoderes</tp:taxon-name-part> <tp:taxon-name-part taxon-name-part-type="species" reg="subnudus">subnudus</tp:taxon-name-part></tp:taxon-name></italic> [SSAC0001064] with an overlay showing a second funicular article that is subequal to the first, and seven distinct funicular articles <bold>57</bold> <italic><tp:taxon-name><tp:taxon-name-part taxon-name-part-type="genus" reg="Philinna">Philinna</tp:taxon-name-part> <tp:taxon-name-part taxon-name-part-type="species" reg="bicristata">bicristata</tp:taxon-name-part></tp:taxon-name></italic> [ARTSYS0000799] showing a funiculus composed of six articles <bold>58</bold> <italic><tp:taxon-name><tp:taxon-name-part taxon-name-part-type="genus" reg="Microzurus">Microzurus</tp:taxon-name-part></tp:taxon-name></italic> sp. [SSAC0001290] showing a short, slender fifth tarsal article and minute claws <bold>59</bold> <italic><tp:taxon-name><tp:taxon-name-part taxon-name-part-type="genus" reg="Philides">Philides</tp:taxon-name-part> <tp:taxon-name-part taxon-name-part-type="species" reg="comans">comans</tp:taxon-name-part></tp:taxon-name></italic> [ARTSYS0000804] with a broad tooth at the base of the tarsal claw <bold>60</bold> Left metafemoral apex of <italic><tp:taxon-name><tp:taxon-name-part taxon-name-part-type="genus" reg="Piazurus">Piazurus</tp:taxon-name-part> <tp:taxon-name-part taxon-name-part-type="species" reg="trifoveatus">trifoveatus</tp:taxon-name-part></tp:taxon-name></italic> [SSAC0001118] that is unarmed at the mesal and lateral faces <bold>61</bold> Left metafemoral apex of <italic><tp:taxon-name><tp:taxon-name-part taxon-name-part-type="genus" reg="Cylindrocopturinus">Cylindrocopturinus</tp:taxon-name-part> <tp:taxon-name-part taxon-name-part-type="species" reg="pictus">pictus</tp:taxon-name-part></tp:taxon-name></italic> [SSAC0001288] with a tooth only at the mesal face <bold>62</bold> Left metafemoral apex of <italic><tp:taxon-name><tp:taxon-name-part taxon-name-part-type="genus" reg="Peltophorus">Peltophorus</tp:taxon-name-part> <tp:taxon-name-part taxon-name-part-type="species" reg="polymitus">polymitus</tp:taxon-name-part> <tp:taxon-name-part taxon-name-part-type="subspecies" reg="seminiveus">seminiveus</tp:taxon-name-part></tp:taxon-name></italic> [SSAC0001117] showing a small tooth at both mesal and lateral faces <bold>63</bold> Left metafemoral apex of <italic><tp:taxon-name><tp:taxon-name-part taxon-name-part-type="genus" reg="Hoplocopturus">Hoplocopturus</tp:taxon-name-part> <tp:taxon-name-part taxon-name-part-type="species" reg="sulphureus">sulphureus</tp:taxon-name-part></tp:taxon-name></italic> [ARTSYS0000801] showing a small tooth at the lateral face and an acuminate process at the mesal face <bold>64</bold> Metaventrite of <italic><tp:taxon-name><tp:taxon-name-part taxon-name-part-type="genus" reg="Pseudopiazurus">Pseudopiazurus</tp:taxon-name-part> <tp:taxon-name-part taxon-name-part-type="species" reg="centraliamericanus">centraliamericanus</tp:taxon-name-part></tp:taxon-name></italic> [SSAC0001291] showing deep, arcuate sulc <bold>65</bold> Lateral view of the metathorax of <italic><tp:taxon-name><tp:taxon-name-part taxon-name-part-type="genus" reg="Euzurus">Euzurus</tp:taxon-name-part> <tp:taxon-name-part taxon-name-part-type="species" reg="ornativentris">ornativentris</tp:taxon-name-part></tp:taxon-name></italic> [ARTSYS0000796] showing a large tubercle in anterior to the metacoxa <bold>66</bold> Dorsal view of the profemora of <italic><tp:taxon-name><tp:taxon-name-part taxon-name-part-type="genus" reg="Copturomimus">Copturomimus</tp:taxon-name-part> <tp:taxon-name-part taxon-name-part-type="species" reg="caeruleotinctus">caeruleotinctus</tp:taxon-name-part></tp:taxon-name></italic> [SSAC0001059] showing denuded, striolate regions.</p></caption><graphic xmlns:xlink="http://www.w3.org/1999/xlink" xlink:href="zookeys-683-051-g006.jpg" position="float" orientation="portrait" xlink:type="simple" id="oo_143835.jpg"/></fig></tp:treatment-sec><ref-list><ref id="B137"><mixed-citation xmlns:xlink="http://www.w3.org/1999/xlink" xlink:type="simple">
          <person-group><name name-style="western"><surname>Rheinheimer</surname><given-names>J</given-names></name></person-group> (<year>2011</year>) Les <tp:taxon-name><tp:taxon-name-part taxon-name-part-type="subfamily">Conoderinae</tp:taxon-name-part></tp:taxon-name> de Guyane (<tp:taxon-name><tp:taxon-name-part taxon-name-part-type="order">Coleoptera</tp:taxon-name-part></tp:taxon-name>, <tp:taxon-name><tp:taxon-name-part taxon-name-part-type="family">Curculionidae</tp:taxon-name-part></tp:taxon-name>). Coléoptères de Guyane. Tome IV: 65–88.</mixed-citation></ref><ref id="B57"><mixed-citation xmlns:xlink="http://www.w3.org/1999/xlink" xlink:type="simple">
          <person-group><name name-style="western"><surname>Heller</surname><given-names>KM</given-names></name></person-group> (<year>1906</year>) <article-title>Neue Rüsselkäfer aus Central- und Südamerika.</article-title> <source>Stettiner Entomologische Zeitung</source> <volume>67</volume>(<issue>1</issue>): <fpage>1</fpage>–<lpage>50</lpage>.</mixed-citation></ref><ref id="B153"><mixed-citation xmlns:xlink="http://www.w3.org/1999/xlink" xlink:type="simple">
          <person-group><name name-style="western"><surname>Wibmer</surname><given-names>GJ</given-names></name><name name-style="western"><surname>O’Brien</surname><given-names>CW</given-names></name></person-group> (<year>1986</year>) <article-title>Annotated checklist of the weevils (<tp:taxon-name><tp:taxon-name-part taxon-name-part-type="family">Curculionidae</tp:taxon-name-part></tp:taxon-name> <italic>sensu lato</italic>) of South America (<tp:taxon-name><tp:taxon-name-part taxon-name-part-type="order">Coleoptera</tp:taxon-name-part></tp:taxon-name>: <tp:taxon-name><tp:taxon-name-part taxon-name-part-type="family">Curculionidae</tp:taxon-name-part></tp:taxon-name>).</article-title> <source>Memoirs of the American Entomological Institute Number</source> <volume>39</volume>: <fpage>1</fpage>–<lpage>563</lpage>.</mixed-citation></ref><ref id="B122"><mixed-citation xmlns:xlink="http://www.w3.org/1999/xlink" xlink:type="simple">
          <person-group><name name-style="western"><surname>O’Brien</surname><given-names>CW</given-names></name><name name-style="western"><surname>Wibmer</surname><given-names>GJ</given-names></name></person-group> (<year>1982</year>) <article-title>Annotated checklist of the weevils (<tp:taxon-name><tp:taxon-name-part taxon-name-part-type="family">Curculionidae</tp:taxon-name-part></tp:taxon-name> <italic>sensu lato</italic>) of North America, Central America, and the West Indies (<tp:taxon-name><tp:taxon-name-part taxon-name-part-type="order">Coleoptera</tp:taxon-name-part></tp:taxon-name>: <tp:taxon-name><tp:taxon-name-part taxon-name-part-type="family">Curculionidae</tp:taxon-name-part></tp:taxon-name>).</article-title> <source>Memoirs of the American Entomological Institute</source> <volume>34</volume>: <fpage>1</fpage>–<lpage>382</lpage>.</mixed-citation></ref><ref id="B83"><mixed-citation xmlns:xlink="http://www.w3.org/1999/xlink" xlink:type="simple">
          <person-group><name name-style="western"><surname>Hustache</surname><given-names>A</given-names></name></person-group> (<year>1934</year>) <article-title><tp:taxon-name><tp:taxon-name-part taxon-name-part-type="family">Curculionidae</tp:taxon-name-part></tp:taxon-name>: <tp:taxon-name><tp:taxon-name-part taxon-name-part-type="subfamily">Zygopinae</tp:taxon-name-part></tp:taxon-name>.</article-title> In: <person-group><name name-style="western"><surname>Schenkling</surname><given-names>S</given-names></name></person-group> (<role>Ed.</role>) <issue-title>Coleopterorum Catalogus auspiciis et auxilio.</issue-title> <source>W. Junk, 136</source>, <fpage>1</fpage>–<lpage>96</lpage>.</mixed-citation></ref><ref id="B108"><mixed-citation xmlns:xlink="http://www.w3.org/1999/xlink" xlink:type="simple">
          <person-group><name name-style="western"><surname>Marshall</surname><given-names>GAK</given-names></name></person-group> (<year>1922</year>) Some injurious Neotropical weevils. Bulletin of Entomological Research 13(1) 59–71. <ext-link xlink:type="simple" ext-link-type="doi" xlink:href="10.1017/S0007485300045247">https://doi.org/10.1017/S0007485300045247</ext-link></mixed-citation></ref><ref id="B43"><mixed-citation xmlns:xlink="http://www.w3.org/1999/xlink" xlink:type="simple">
          <person-group><name name-style="western"><surname>Fiedler</surname><given-names>C</given-names></name></person-group> (<year>1936</year>) <article-title>Bestimmungstabelle der Gattung <italic><tp:taxon-name><tp:taxon-name-part taxon-name-part-type="genus">Piazurus</tp:taxon-name-part></tp:taxon-name></italic> Schönh. (Col. Curc. <tp:taxon-name><tp:taxon-name-part taxon-name-part-type="superfamily">Zygopidae</tp:taxon-name-part></tp:taxon-name>).</article-title> <source>Entomologisches Nachrichtenblatt</source> <volume>1</volume>: <fpage>7</fpage>–<lpage>36</lpage>.</mixed-citation></ref><ref id="B2"><mixed-citation xmlns:xlink="http://www.w3.org/1999/xlink" xlink:type="simple">
          <person-group><name name-style="western"><surname>Anderson</surname><given-names>RS</given-names></name></person-group> (<year>1993</year>) <article-title>Weevils and plants: phylogenetic versus ecological mediation of evolution of host plant associations in <tp:taxon-name><tp:taxon-name-part taxon-name-part-type="subfamily">Curculioninae</tp:taxon-name-part></tp:taxon-name> (<tp:taxon-name><tp:taxon-name-part taxon-name-part-type="order">Coleoptera</tp:taxon-name-part></tp:taxon-name>: <tp:taxon-name><tp:taxon-name-part taxon-name-part-type="family">Curculionidae</tp:taxon-name-part></tp:taxon-name>).</article-title> <source>Memoirs of the Entomological Society of Canada</source> <volume>165</volume>: <fpage>197</fpage>–<lpage>232</lpage>. <ext-link xlink:type="simple" ext-link-type="doi" xlink:href="10.4039/entm125165197-1">https://doi.org/10.4039/entm125165197-1</ext-link></mixed-citation></ref><ref id="B28"><mixed-citation xmlns:xlink="http://www.w3.org/1999/xlink" xlink:type="simple">
          <person-group><name name-style="western"><surname>Costa-Lima</surname><given-names>A da</given-names></name></person-group> (<year>1956</year>) <article-title>Insetos do Brasil. 10° Tomo, Coleópteros, 4.<sup>a</sup> e última parte. Escola Nacional de Agronomia.</article-title> <source>Série Didática</source> <volume>12</volume>: <fpage>3</fpage>–<lpage>373</lpage>.</mixed-citation></ref></ref-list></tp:taxon-treatment>
