# Supplementary material for: Review of the genera of Conoderinae (Coleoptera, Curculionidae) from North America, Central America, and the Caribbean
Source: Zookeys. 2017 Jul 7;(683):51–138. doi: 10.3897/zookeys.683.12080 (PMC5523356; doi:10.3897/zookeys.683.12080)
Supplement: XML Treatment for Othippiini [file zookeys.683.12080-treatment10.xml]

<!DOCTYPE tp:taxon-treatment
  PUBLIC "-//TaxonX//DTD Taxonomic Treatment Publishing DTD v0 20100105//EN" "tax-treatment-NSO.dtd">
<tp:taxon-treatment xmlns:tp="http://www.plazi.org/taxpub"><tp:treatment-meta><kwd-group><label>Taxon classification</label><kwd><named-content xmlns:xlink="http://www.w3.org/1999/xlink" content-type="kingdom">Animalia</named-content></kwd><kwd><named-content xmlns:xlink="http://www.w3.org/1999/xlink" content-type="order">Coleoptera</named-content></kwd><kwd><named-content xmlns:xlink="http://www.w3.org/1999/xlink" content-type="family">Curculionidae</named-content></kwd></kwd-group><mixed-citation publication-type="journal"><person-group><name><surname>Anzaldo</surname><given-names>Salvatore S.</given-names></name></person-group><article-title>Review of the genera of <tp:taxon-name><tp:taxon-name-part taxon-name-part-type="subfamily">Conoderinae</tp:taxon-name-part></tp:taxon-name> (<tp:taxon-name><tp:taxon-name-part taxon-name-part-type="order">Coleoptera</tp:taxon-name-part></tp:taxon-name>, <tp:taxon-name><tp:taxon-name-part taxon-name-part-type="family">Curculionidae</tp:taxon-name-part></tp:taxon-name>) from North America, Central America, and the Caribbean</article-title><source>Zookeys</source><day>7</day><month>7</month><year>2017</year><volume>2017</volume><issue>683</issue><fpage>51</fpage><lpage>138</lpage><pub-id pub-id-type="doi">10.3897/zookeys.683.12080</pub-id></mixed-citation></tp:treatment-meta><tp:nomenclature><tp:taxon-name>
            <tp:taxon-name-part taxon-name-part-type="genus" reg="Othippiini">Othippiini</tp:taxon-name-part>
          </tp:taxon-name><tp:taxon-authority>Morimoto, 1962: 47</tp:taxon-authority></tp:nomenclature><tp:treatment-sec sec-type="Classificatory history and current circumscription" id="SECID0E4XAK"><title>Classificatory history and current circumscription.</title><p>Eleven genera were first grouped into tribe <tp:taxon-name><tp:taxon-name-part taxon-name-part-type="genus" reg="Othippiini">Othippiini</tp:taxon-name-part></tp:taxon-name> by <xref ref-type="bibr" rid="B86">Hustache (1938</xref>: 63), which was not treated as a valid name in the catalog of <xref ref-type="bibr" rid="B1">Alonso-Zarazaga and Lyal (1999</xref>: 113) for lacking a description. Morimoto (1962: 47) provided some clarification on the distinction of the tribe, and this was further refined in <xref ref-type="bibr" rid="B97">Kojima and Lyal (2002)</xref>, where seven genera were transferred out of the <tp:taxon-name><tp:taxon-name-part taxon-name-part-type="genus" reg="Othippiini">Othippiini</tp:taxon-name-part></tp:taxon-name> in order to redefine it. Othippiines can be distinguished (<italic>sensu</italic> <xref ref-type="bibr" rid="B97">Kojima and Lyal 2002</xref>: 172) by the following combination of characters: the mesepisterna are non-ascending, the scutellum is exposed, the prosternum of most is canaliculate, and the antennal funiculus has 7 articles. However, the monophyly of the tribe has yet to be shown (<xref ref-type="bibr" rid="B97">Kojima and Lyal 2002</xref>).</p></tp:treatment-sec><tp:treatment-sec sec-type="variation" id="SECID0EFZAK"><title>Variation in key character systems.</title><p>The mesoventrite of othippiines can have a rostral channel or be unmodified (<xref ref-type="bibr" rid="B97">Kojima and Lyal 2002</xref>). The number of antennal funicular articles for othippiines given by <xref ref-type="bibr" rid="B97">Kojima and Lyal (2002)</xref> serves to separate this tribe from the <tp:taxon-name><tp:taxon-name-part taxon-name-part-type="tribe">Mecopini</tp:taxon-name-part></tp:taxon-name> which have been considered to have 6 articles since originally described. However, one of the genera currently treated in the <tp:taxon-name><tp:taxon-name-part taxon-name-part-type="tribe">Mecopini</tp:taxon-name-part></tp:taxon-name> (<italic><tp:taxon-name><tp:taxon-name-part taxon-name-part-type="genus" reg="Emexaure">Emexaure</tp:taxon-name-part></tp:taxon-name></italic> Pascoe, 1871) has a funiculus with 7 articles (<xref ref-type="bibr" rid="B128">Pascoe 1871</xref>: 216), some of the genera are similar in appearance and also in eye shape (<xref ref-type="bibr" rid="B97">Kojima and Lyal 2002</xref>: 171) and distinction between the tribes requires further study.</p><!--PageBreak--></tp:treatment-sec><tp:treatment-sec sec-type="distribution" id="SECID0EN1AK"><title>Diversity and distribution.</title><p>
            <tp:taxon-name><tp:taxon-name-part taxon-name-part-type="genus" reg="Othippiini">Othippiini</tp:taxon-name-part></tp:taxon-name> now contains eight genera, six of which are currently monotypic. The monotypic genus <italic><tp:taxon-name><tp:taxon-name-part taxon-name-part-type="genus" reg="Acoptus">Acoptus</tp:taxon-name-part></tp:taxon-name></italic> is the sole New World representative.</p></tp:treatment-sec><ref-list><ref id="B86"><mixed-citation xmlns:xlink="http://www.w3.org/1999/xlink" xlink:type="simple">
          <person-group><name name-style="western"><surname>Hustache</surname><given-names>A</given-names></name></person-group> (<year>1938</year>) <article-title><tp:taxon-name><tp:taxon-name-part taxon-name-part-type="subfamily">Zygopinae</tp:taxon-name-part></tp:taxon-name> de L’Amérique méridionale.</article-title> <source>Sborník Entomologického oddelění při zoologických sbírkách Národního musea v Praze</source> <volume>16</volume>: <fpage>58</fpage>–<lpage>82</lpage>.</mixed-citation></ref><ref id="B1"><mixed-citation xmlns:xlink="http://www.w3.org/1999/xlink" xlink:type="simple">
          <person-group><name name-style="western"><surname>Alonso-Zarazaga</surname><given-names>MA</given-names></name><name name-style="western"><surname>Lyal</surname><given-names>CHC</given-names></name></person-group> (<year>1999</year>) <source>A world catalogue of families and genera of <tp:taxon-name><tp:taxon-name-part taxon-name-part-type="superfamily">Curculionoidea</tp:taxon-name-part></tp:taxon-name> (<tp:taxon-name><tp:taxon-name-part taxon-name-part-type="class">Insecta</tp:taxon-name-part></tp:taxon-name>: <tp:taxon-name><tp:taxon-name-part taxon-name-part-type="order">Coleoptera</tp:taxon-name-part></tp:taxon-name>) (excepting <tp:taxon-name><tp:taxon-name-part taxon-name-part-type="family">Scolytidae</tp:taxon-name-part></tp:taxon-name> and <tp:taxon-name><tp:taxon-name-part taxon-name-part-type="family">Platypodidae</tp:taxon-name-part></tp:taxon-name>).</source> <publisher-name>Entomopraxis</publisher-name>, <publisher-loc>Barcelona</publisher-loc>, <size units="page">315 pp</size>.</mixed-citation></ref><ref id="B97"><mixed-citation xmlns:xlink="http://www.w3.org/1999/xlink" xlink:type="simple">
          <person-group><name name-style="western"><surname>Kojima</surname><given-names>H</given-names></name><name name-style="western"><surname>Lyal</surname><given-names>CHC</given-names></name></person-group> (<year>2002</year>) <article-title>New Oriental and Australian <tp:taxon-name><tp:taxon-name-part taxon-name-part-type="subfamily">Conoderinae</tp:taxon-name-part></tp:taxon-name>, with taxonomic notes on the tribe <tp:taxon-name><tp:taxon-name-part taxon-name-part-type="genus">Othippiini</tp:taxon-name-part></tp:taxon-name> (<tp:taxon-name><tp:taxon-name-part taxon-name-part-type="order">Coleoptera</tp:taxon-name-part></tp:taxon-name>: <tp:taxon-name><tp:taxon-name-part taxon-name-part-type="family">Curculionidae</tp:taxon-name-part></tp:taxon-name>).</article-title> <source>Esakia</source> <volume>42</volume>: <fpage>161</fpage>–<lpage>174</lpage>.</mixed-citation></ref><ref id="B128"><mixed-citation xmlns:xlink="http://www.w3.org/1999/xlink" xlink:type="simple">
          <person-group><name name-style="western"><surname>Pascoe</surname><given-names>FP</given-names></name></person-group> (<year>1871</year>) Catalog of <tp:taxon-name><tp:taxon-name-part taxon-name-part-type="subfamily">Zygopinae</tp:taxon-name-part></tp:taxon-name>, a subfamily of <tp:taxon-name><tp:taxon-name-part taxon-name-part-type="family">Curculionidae</tp:taxon-name-part></tp:taxon-name>, found by Mr. Wallace in the Eastern Archipelago. Annals and Magazine of Natural History (4)7(39): 198–222, (40): 256–266.</mixed-citation></ref></ref-list></tp:taxon-treatment>
