# Supplementary material for: Review of the genera of Conoderinae (Coleoptera, Curculionidae) from North America, Central America, and the Caribbean
Source: Zookeys. 2017 Jul 7;(683):51–138. doi: 10.3897/zookeys.683.12080 (PMC5523356; doi:10.3897/zookeys.683.12080)
Supplement: XML Treatment for Lechriopini [file zookeys.683.12080-treatment12.xml]

<!DOCTYPE tp:taxon-treatment
  PUBLIC "-//TaxonX//DTD Taxonomic Treatment Publishing DTD v0 20100105//EN" "tax-treatment-NSO.dtd">
<tp:taxon-treatment xmlns:tp="http://www.plazi.org/taxpub"><tp:treatment-meta><kwd-group><label>Taxon classification</label><kwd><named-content xmlns:xlink="http://www.w3.org/1999/xlink" content-type="kingdom">Animalia</named-content></kwd><kwd><named-content xmlns:xlink="http://www.w3.org/1999/xlink" content-type="order">Coleoptera</named-content></kwd><kwd><named-content xmlns:xlink="http://www.w3.org/1999/xlink" content-type="family">Curculionidae</named-content></kwd></kwd-group><mixed-citation publication-type="journal"><person-group><name><surname>Anzaldo</surname><given-names>Salvatore S.</given-names></name></person-group><article-title>Review of the genera of <tp:taxon-name><tp:taxon-name-part taxon-name-part-type="subfamily">Conoderinae</tp:taxon-name-part></tp:taxon-name> (<tp:taxon-name><tp:taxon-name-part taxon-name-part-type="order">Coleoptera</tp:taxon-name-part></tp:taxon-name>, <tp:taxon-name><tp:taxon-name-part taxon-name-part-type="family">Curculionidae</tp:taxon-name-part></tp:taxon-name>) from North America, Central America, and the Caribbean</article-title><source>Zookeys</source><day>7</day><month>7</month><year>2017</year><volume>2017</volume><issue>683</issue><fpage>51</fpage><lpage>138</lpage><pub-id pub-id-type="doi">10.3897/zookeys.683.12080</pub-id></mixed-citation></tp:treatment-meta><tp:nomenclature><tp:taxon-name>
            <tp:taxon-name-part taxon-name-part-type="genus" reg="Lechriopini">Lechriopini</tp:taxon-name-part>
          </tp:taxon-name><tp:taxon-authority>Lacordaire, 1865: 149</tp:taxon-authority></tp:nomenclature><tp:treatment-sec sec-type="Classificatory history and current circumscription" id="SECID0EDMBK"><title>Classificatory history and current circumscription.</title><p>This tribe was originally characterized by <xref ref-type="bibr" rid="B100">Lacordaire (1865</xref>: 149) for the genus <italic><tp:taxon-name><tp:taxon-name-part taxon-name-part-type="genus" reg="Lechriops">Lechriops</tp:taxon-name-part></tp:taxon-name></italic> by the rostral channel, which is closed (horseshoe-shaped) posteriorly to receive the rostrum and the linear, carinate femora that may or may not exceed the apex of the abdomen.</p><p>While a subclassification for the <tp:taxon-name><tp:taxon-name-part taxon-name-part-type="genus" reg="Lechriopini">Lechriopini</tp:taxon-name-part></tp:taxon-name> is not formally proposed here without also examining the South American genera, the following groups of genera are hypothesized to be related: the “<italic><tp:taxon-name><tp:taxon-name-part taxon-name-part-type="genus" reg="Eulechriops">Eulechriops</tp:taxon-name-part></tp:taxon-name></italic> genus complex”, including <italic><tp:taxon-name><tp:taxon-name-part taxon-name-part-type="genus" reg="Eulechriops">Eulechriops</tp:taxon-name-part></tp:taxon-name></italic>, <italic><tp:taxon-name><tp:taxon-name-part taxon-name-part-type="genus" reg="Macrolechriops">Macrolechriops</tp:taxon-name-part></tp:taxon-name></italic> Champion, 1906, <italic><tp:taxon-name><tp:taxon-name-part taxon-name-part-type="genus" reg="Copturomorpha">Copturomorpha</tp:taxon-name-part></tp:taxon-name></italic> Champion, 1906, <italic><tp:taxon-name><tp:taxon-name-part taxon-name-part-type="genus" reg="Cylindrocopturinus">Cylindrocopturinus</tp:taxon-name-part></tp:taxon-name></italic> Sleeper, 1963, <italic><tp:taxon-name><tp:taxon-name-part taxon-name-part-type="genus" reg="Coturpus">Coturpus</tp:taxon-name-part></tp:taxon-name></italic> R.S. Anderson, 1994, and <italic><tp:taxon-name><tp:taxon-name-part taxon-name-part-type="genus" reg="Turcopus">Turcopus</tp:taxon-name-part></tp:taxon-name></italic> R.S. Anderson, 1994 and the “<italic><tp:taxon-name><tp:taxon-name-part taxon-name-part-type="genus" reg="Macrocopturus">Macrocopturus</tp:taxon-name-part></tp:taxon-name></italic> genus complex”, including <italic><tp:taxon-name><tp:taxon-name-part taxon-name-part-type="genus" reg="Macrocopturus">Macrocopturus</tp:taxon-name-part></tp:taxon-name></italic>, <italic><tp:taxon-name><tp:taxon-name-part taxon-name-part-type="genus" reg="Copturomimus">Copturomimus</tp:taxon-name-part></tp:taxon-name></italic> Heller, 1895, <italic><tp:taxon-name><tp:taxon-name-part taxon-name-part-type="genus" reg="Lechriops">Lechriops</tp:taxon-name-part></tp:taxon-name></italic>, <italic><tp:taxon-name><tp:taxon-name-part taxon-name-part-type="genus" reg="Pseudolechriops">Pseudolechriops</tp:taxon-name-part></tp:taxon-name></italic>, <italic><tp:taxon-name><tp:taxon-name-part taxon-name-part-type="genus" reg="Hoplocopturus">Hoplocopturus</tp:taxon-name-part></tp:taxon-name></italic> Heller, 1895, and <italic><tp:taxon-name><tp:taxon-name-part taxon-name-part-type="genus" reg="Mnemynurus">Mnemynurus</tp:taxon-name-part></tp:taxon-name></italic> Heller, 1895. The genera <italic><tp:taxon-name><tp:taxon-name-part taxon-name-part-type="genus" reg="Microzygops">Microzygops</tp:taxon-name-part></tp:taxon-name></italic>, <italic><tp:taxon-name><tp:taxon-name-part taxon-name-part-type="genus" reg="Paramnemyne">Paramnemyne</tp:taxon-name-part></tp:taxon-name></italic>, <italic><tp:taxon-name><tp:taxon-name-part taxon-name-part-type="genus" reg="Poecilogaster">Poecilogaster</tp:taxon-name-part></tp:taxon-name></italic>, <italic><tp:taxon-name><tp:taxon-name-part taxon-name-part-type="genus" reg="Euzurus">Euzurus</tp:taxon-name-part></tp:taxon-name></italic>, <italic><tp:taxon-name><tp:taxon-name-part taxon-name-part-type="genus" reg="Copturus">Copturus</tp:taxon-name-part></tp:taxon-name></italic>, <italic><tp:taxon-name><tp:taxon-name-part taxon-name-part-type="genus" reg="Microzurus">Microzurus</tp:taxon-name-part></tp:taxon-name></italic> and <italic><tp:taxon-name><tp:taxon-name-part taxon-name-part-type="genus" reg="Psomus">Psomus</tp:taxon-name-part></tp:taxon-name></italic> do not fit into either complex as currently conceived. Until the inclusion of the South American lechriopine genera a subtribal classification for the <tp:taxon-name><tp:taxon-name-part taxon-name-part-type="genus" reg="Lechriopini">Lechriopini</tp:taxon-name-part></tp:taxon-name> will not be further speculated here.</p></tp:treatment-sec><tp:treatment-sec sec-type="variation" id="SECID0EVRBK"><title>Variation in key character systems.</title><p>Among the genera currently placed in the tribe (<italic>sensu</italic> <xref ref-type="bibr" rid="B105">Lyal et al. 2006</xref>), the only characters that distinguish them (after the exclusion of <italic><tp:taxon-name><tp:taxon-name-part taxon-name-part-type="genus" reg="Acoptus">Acoptus</tp:taxon-name-part></tp:taxon-name></italic>, <italic><tp:taxon-name><tp:taxon-name-part taxon-name-part-type="genus" reg="Philinna">Philinna</tp:taxon-name-part></tp:taxon-name></italic>, and <italic><tp:taxon-name><tp:taxon-name-part taxon-name-part-type="genus" reg="Philides">Philides</tp:taxon-name-part></tp:taxon-name></italic>) are a concealed pygidium with rapidly ascending abdominal sclerites, the presence of modification to the mesoventrite and/or the presence of sclerolepidia (just sclerolepidia in <italic><tp:taxon-name><tp:taxon-name-part taxon-name-part-type="genus" reg="Copturomimus">Copturomimus</tp:taxon-name-part></tp:taxon-name></italic>, most <italic><tp:taxon-name><tp:taxon-name-part taxon-name-part-type="genus" reg="Macrocopturus">Macrocopturus</tp:taxon-name-part></tp:taxon-name></italic> and <italic><tp:taxon-name><tp:taxon-name-part taxon-name-part-type="genus" reg="Psomus">Psomus</tp:taxon-name-part></tp:taxon-name></italic>). The mesepipleura are usually large and somewhat ascending (except in <italic><tp:taxon-name><tp:taxon-name-part taxon-name-part-type="genus" reg="Paramnemyne">Paramnemyne</tp:taxon-name-part></tp:taxon-name></italic> and <italic><tp:taxon-name><tp:taxon-name-part taxon-name-part-type="genus" reg="Psomus">Psomus</tp:taxon-name-part></tp:taxon-name></italic>). Other characters given by <xref ref-type="bibr" rid="B105">Lyal et al. (2006</xref>: 229) that separate lechriopines from zygopines are: “larger eyes, extending half-way or more down the side of the head; a longer rostrum, reaching at least the middle coxae; the middle and hind femora with the posterior distal margin extended into an acuminate projection <!--PageBreak-->extending beyond the anterior distal margin”, but these appear to be homoplastic – many lechriopines, especially some <italic><tp:taxon-name><tp:taxon-name-part taxon-name-part-type="genus" reg="Eulechriops">Eulechriops</tp:taxon-name-part></tp:taxon-name></italic> and related genera, have smaller eyes like many zygopines, and many zygopines have a similar femoral apex. The presence of a carina and ventral tooth on the hind femora, and the relative lengths of the first two funicular articles are potentially indicative of infratribal relationships; in the <italic><tp:taxon-name><tp:taxon-name-part taxon-name-part-type="genus" reg="Eulechriops">Eulechriops</tp:taxon-name-part></tp:taxon-name></italic> genus complex the hind femora are not carinate and unarmed ventrally and the second funicular article is at most subequal to the first, while in the <italic><tp:taxon-name><tp:taxon-name-part taxon-name-part-type="genus" reg="Macrocopturus">Macrocopturus</tp:taxon-name-part></tp:taxon-name></italic> genus complex the hind femora are ventrally toothed and carinate and the second funicular article is longer than the first.</p><p>Modification to the meso- and metaventrite to receive the rostrum varies quite a bit in this group, with the typical forms (i.e. deviating the least from Lacordaire’s original tribal construction of a closed, horseshoe-shaped channel), being found in most members of the following genera: <italic><tp:taxon-name><tp:taxon-name-part taxon-name-part-type="genus" reg="Lechriops">Lechriops</tp:taxon-name-part></tp:taxon-name></italic>, <italic><tp:taxon-name><tp:taxon-name-part taxon-name-part-type="genus" reg="Poecilogaster">Poecilogaster</tp:taxon-name-part></tp:taxon-name></italic>, <italic><tp:taxon-name><tp:taxon-name-part taxon-name-part-type="genus" reg="Eulechriops">Eulechriops</tp:taxon-name-part></tp:taxon-name></italic>, <italic><tp:taxon-name><tp:taxon-name-part taxon-name-part-type="genus" reg="Macrolechriops">Macrolechriops</tp:taxon-name-part></tp:taxon-name></italic>, <italic><tp:taxon-name><tp:taxon-name-part taxon-name-part-type="genus" reg="Copturomorpha">Copturomorpha</tp:taxon-name-part></tp:taxon-name></italic>, <italic><tp:taxon-name><tp:taxon-name-part taxon-name-part-type="genus" reg="Coturpus">Coturpus</tp:taxon-name-part></tp:taxon-name></italic>, <italic><tp:taxon-name><tp:taxon-name-part taxon-name-part-type="genus" reg="Turcopus">Turcopus</tp:taxon-name-part></tp:taxon-name></italic>, <italic><tp:taxon-name><tp:taxon-name-part taxon-name-part-type="genus" reg="Copturus">Copturus</tp:taxon-name-part></tp:taxon-name></italic>, <italic><tp:taxon-name><tp:taxon-name-part taxon-name-part-type="genus" reg="Microzurus">Microzurus</tp:taxon-name-part></tp:taxon-name></italic>, <italic><tp:taxon-name><tp:taxon-name-part taxon-name-part-type="genus" reg="Euzurus">Euzurus</tp:taxon-name-part></tp:taxon-name></italic>, <italic><tp:taxon-name><tp:taxon-name-part taxon-name-part-type="genus" reg="Microzygops">Microzygops</tp:taxon-name-part></tp:taxon-name></italic> and <italic><tp:taxon-name><tp:taxon-name-part taxon-name-part-type="genus" reg="Pseudolechriops">Pseudolechriops</tp:taxon-name-part></tp:taxon-name></italic>. These genera likely do not represent a monophyletic group, and the mode of closure (whether a simple depression or a strongly carinate apex of the channel) and the location of closure (on the mesoventrite or metaventrite) can vary significantly within genera. <italic><tp:taxon-name><tp:taxon-name-part taxon-name-part-type="genus" reg="Pseudolechriops">Pseudolechriops</tp:taxon-name-part></tp:taxon-name></italic> has arcuate lateral margins of the channel forming an ovoid carina that encircles a deep excavation on the mesoventrite and the anterior margin of the metaventrite (Fig. <xref ref-type="fig" rid="F2">13</xref>). A few species of the genus <italic><tp:taxon-name><tp:taxon-name-part taxon-name-part-type="genus" reg="Macrocopturus">Macrocopturus</tp:taxon-name-part></tp:taxon-name></italic> (e.g. <italic><tp:taxon-name><tp:taxon-name-part taxon-name-part-type="genus" reg="Macrocopturus">M.</tp:taxon-name-part> <tp:taxon-name-part taxon-name-part-type="species" reg="albidus">albidus</tp:taxon-name-part></tp:taxon-name></italic> Champion, 1906) and the genus <italic><tp:taxon-name><tp:taxon-name-part taxon-name-part-type="genus" reg="Microzygops">Microzygops</tp:taxon-name-part></tp:taxon-name></italic> have a similarly constructed mesoventrite (Fig. <xref ref-type="fig" rid="F2">11</xref>) but the majority of <italic><tp:taxon-name><tp:taxon-name-part taxon-name-part-type="genus" reg="Macrocopturus">Macrocopturus</tp:taxon-name-part></tp:taxon-name></italic> species and the very similar <italic><tp:taxon-name><tp:taxon-name-part taxon-name-part-type="genus" reg="Copturomimus">Copturomimus</tp:taxon-name-part></tp:taxon-name></italic> species have the unmodified “zygopine type” of mesoventrite. The mesoventrites of the genera <italic><tp:taxon-name><tp:taxon-name-part taxon-name-part-type="genus" reg="Hoplocopturus">Hoplocopturus</tp:taxon-name-part></tp:taxon-name></italic> and <italic><tp:taxon-name><tp:taxon-name-part taxon-name-part-type="genus" reg="Mnemynurus">Mnemynurus</tp:taxon-name-part></tp:taxon-name></italic> are interpreted as of the lechriopine type, with the sides of the channel strongly arcuate and meeting medially, forming an inverted U-shaped carina that no longer appears to serve the function of receiving the rostrum (Fig. <xref ref-type="fig" rid="F1">9</xref>). <italic><tp:taxon-name><tp:taxon-name-part taxon-name-part-type="genus" reg="Paramnemyne">Paramnemyne</tp:taxon-name-part></tp:taxon-name></italic>, <italic><tp:taxon-name><tp:taxon-name-part taxon-name-part-type="genus" reg="Euzurus">Euzurus</tp:taxon-name-part></tp:taxon-name></italic>, <italic><tp:taxon-name><tp:taxon-name-part taxon-name-part-type="genus" reg="Copturus">Copturus</tp:taxon-name-part></tp:taxon-name></italic>, and <italic><tp:taxon-name><tp:taxon-name-part taxon-name-part-type="genus" reg="Microzurus">Microzurus</tp:taxon-name-part></tp:taxon-name></italic> have a mesoventrite that would be classified here as the piazurine type (<xref ref-type="bibr" rid="B56">Heller 1895</xref>: 5 also notes the resemblance), with the rostral channel on the mesoventrite open (in <italic><tp:taxon-name><tp:taxon-name-part taxon-name-part-type="genus" reg="Paramnemyne">Paramnemyne</tp:taxon-name-part></tp:taxon-name></italic> and <italic><tp:taxon-name><tp:taxon-name-part taxon-name-part-type="genus" reg="Euzurus">Euzurus</tp:taxon-name-part></tp:taxon-name></italic>, Figs <xref ref-type="fig" rid="F1">8</xref>, <xref ref-type="fig" rid="F2">12</xref>) or closed (in <italic><tp:taxon-name><tp:taxon-name-part taxon-name-part-type="genus" reg="Copturus">Copturus</tp:taxon-name-part></tp:taxon-name></italic> and <italic><tp:taxon-name><tp:taxon-name-part taxon-name-part-type="genus" reg="Microzurus">Microzurus</tp:taxon-name-part></tp:taxon-name></italic>, Fig. <xref ref-type="fig" rid="F1">6</xref>) and without anteriorly extending carinae; at least the latter three genera likely belong in the <tp:taxon-name><tp:taxon-name-part taxon-name-part-type="genus" reg="Lechriopini">Lechriopini</tp:taxon-name-part></tp:taxon-name> considering other characters. The mesoventrite of <italic><tp:taxon-name><tp:taxon-name-part taxon-name-part-type="genus" reg="Psomus">Psomus</tp:taxon-name-part></tp:taxon-name></italic> is unmodified.</p></tp:treatment-sec><tp:treatment-sec sec-type="distribution" id="SECID0EC4BK"><title>Diversity and distribution.</title><p>Two hundred and forty-two species are currently known from north of South America in nineteen genera, comprising nearly half of the genus- and the majority of the species-level diversity of North and Central American <tp:taxon-name><tp:taxon-name-part taxon-name-part-type="subfamily">Conoderinae</tp:taxon-name-part></tp:taxon-name>. An additional eight genera are known only from South America.</p></tp:treatment-sec><tp:treatment-sec><!--Section generated to contain objects referenced in tp:taxon-treatment.--><fig id="F2" position="float" orientation="portrait"><label>Figures 10–18.</label><caption><p>Variation in the mesoventrite. <bold>10</bold> <italic><tp:taxon-name><tp:taxon-name-part taxon-name-part-type="genus" reg="Lechriops">Lechriops</tp:taxon-name-part> <tp:taxon-name-part taxon-name-part-type="species" reg="californicus">californicus</tp:taxon-name-part></tp:taxon-name></italic> [ASUHIC0024146] showing relatively parallel carinae marking the lateral margin of the rostral channel and a closure of the channel on the metaventrite <bold>11</bold> <italic><tp:taxon-name><tp:taxon-name-part taxon-name-part-type="genus" reg="Microzygops">Microzygops</tp:taxon-name-part> <tp:taxon-name-part taxon-name-part-type="species" reg="nigrofasciatus">nigrofasciatus</tp:taxon-name-part></tp:taxon-name></italic> [ARTSYS0000797] with tubercles anterior to the mesocoxae and slight, arcuate carinae on the anterior region of the mesoventrite (encircling the central scaled region) <bold>12</bold> <italic><tp:taxon-name><tp:taxon-name-part taxon-name-part-type="genus" reg="Paramnemyne">Paramnemyne</tp:taxon-name-part> <tp:taxon-name-part taxon-name-part-type="species" reg="decemcostata">decemcostata</tp:taxon-name-part></tp:taxon-name></italic> [ARTSYS0000798] showing tuberculate posterolateral margins of the mesoventrite and a transverse carina near the posterior margin of the metaventrite <bold>13</bold> <italic><tp:taxon-name><tp:taxon-name-part taxon-name-part-type="genus" reg="Pseudolechriops">Pseudolechriops</tp:taxon-name-part> <tp:taxon-name-part taxon-name-part-type="species" reg="klopferi">klopferi</tp:taxon-name-part></tp:taxon-name></italic> [SSAC0001060] showing a deep ovoid receptacle on the meso- and metaventrite <bold>14</bold> <italic><tp:taxon-name><tp:taxon-name-part taxon-name-part-type="genus" reg="Turcopus">Turcopus</tp:taxon-name-part> <tp:taxon-name-part taxon-name-part-type="species" reg="viscivorus">viscivorus</tp:taxon-name-part></tp:taxon-name></italic> [ARTSYS0000530] showing a receptacle on the mesoventrite with prominently carinate posterior margin <bold>15</bold> <italic><tp:taxon-name><tp:taxon-name-part taxon-name-part-type="genus" reg="Lissoderes">Lissoderes</tp:taxon-name-part> <tp:taxon-name-part taxon-name-part-type="species" reg="subnudus">subnudus</tp:taxon-name-part></tp:taxon-name></italic> [SSAC0001066] showing a completely unmodified mesoventrite covered with multifid setae <bold>16</bold> <italic><tp:taxon-name><tp:taxon-name-part taxon-name-part-type="genus" reg="Peltophorus">Peltophorus</tp:taxon-name-part> <tp:taxon-name-part taxon-name-part-type="species" reg="adustus">adustus</tp:taxon-name-part></tp:taxon-name></italic> [ASUHIC0031514] showing a ventrally expanded posterior margin of the mesoventrite to receive the rostrum in repose <bold>17</bold> <italic><tp:taxon-name><tp:taxon-name-part taxon-name-part-type="genus" reg="Philenis">Philenis</tp:taxon-name-part> <tp:taxon-name-part taxon-name-part-type="species" reg="fuscofemorata">fuscofemorata</tp:taxon-name-part></tp:taxon-name></italic> [ARTSYS0000659] with tubercles at the posterolateral margins of the mesoventrite and a deep depression at the posterior margin in between <bold>18</bold> <italic><tp:taxon-name><tp:taxon-name-part taxon-name-part-type="genus" reg="Philinna">Philinna</tp:taxon-name-part> <tp:taxon-name-part taxon-name-part-type="species" reg="bicristata">bicristata</tp:taxon-name-part></tp:taxon-name></italic> [ARTSYS0000799] showing slight lamellate processes at the posterolateral margins of the mesoventrite as well as transversely flattened projections behind the procoxae.</p></caption><graphic xmlns:xlink="http://www.w3.org/1999/xlink" xlink:href="zookeys-683-051-g002.jpg" position="float" orientation="portrait" xlink:type="simple" id="oo_143827.jpg"/></fig><fig id="F1" position="float" orientation="portrait"><label>Figures 1–9.</label><caption><p>Variation in the mesoventrite. <bold>1</bold> <italic><tp:taxon-name><tp:taxon-name-part taxon-name-part-type="genus" reg="Trichodocerus">Trichodocerus</tp:taxon-name-part> <tp:taxon-name-part taxon-name-part-type="species" reg="brevilineatus">brevilineatus</tp:taxon-name-part></tp:taxon-name></italic> [ARTSYS0000616] showing a prosternal rostral “sheath” with the sides converging below the procoxae, the transverse ridge anterior to the mesocoxae and the region of the mesoventrite posterior to the ridge with dense yellow scales <bold>2</bold> <italic><tp:taxon-name><tp:taxon-name-part taxon-name-part-type="genus" reg="Lobops">Lobops</tp:taxon-name-part> <tp:taxon-name-part taxon-name-part-type="species" reg="bonvouloiri">bonvouloiri</tp:taxon-name-part></tp:taxon-name></italic> [ARTSYS0000527] showing a cup-shaped receptacle for receiving the rostrum <bold>3</bold> <italic><tp:taxon-name><tp:taxon-name-part taxon-name-part-type="genus" reg="Piazurus">Piazurus</tp:taxon-name-part> <tp:taxon-name-part taxon-name-part-type="species" reg="trifoveatus">trifoveatus</tp:taxon-name-part></tp:taxon-name></italic> [SSAC0001118] with an “open” channel on the mesoventrite <bold>4</bold> <italic><tp:taxon-name><tp:taxon-name-part taxon-name-part-type="genus" reg="Pseudopinarus">Pseudopinarus</tp:taxon-name-part> <tp:taxon-name-part taxon-name-part-type="species" reg="condyliatus">condyliatus</tp:taxon-name-part></tp:taxon-name></italic> [SSAC0001116] with an “open” channel on the mesoventrite <bold>5</bold> <italic><tp:taxon-name><tp:taxon-name-part taxon-name-part-type="genus" reg="Acoptus">Acoptus</tp:taxon-name-part> <tp:taxon-name-part taxon-name-part-type="species" reg="suturalis">suturalis</tp:taxon-name-part></tp:taxon-name></italic> [ASUHIC0016914] showing a flat, unmodified mesoventrite <bold>6</bold> <italic><tp:taxon-name><tp:taxon-name-part taxon-name-part-type="genus" reg="Copturus">Copturus</tp:taxon-name-part> <tp:taxon-name-part taxon-name-part-type="species" reg="sanguinicollis">sanguinicollis</tp:taxon-name-part></tp:taxon-name></italic> [ASUHIC0086638] showing a closed receptacle on the mesoventrite with lateral flanges <bold>7</bold> <italic><tp:taxon-name><tp:taxon-name-part taxon-name-part-type="genus" reg="Cylindrocopturinus">Cylindrocopturinus</tp:taxon-name-part> <tp:taxon-name-part taxon-name-part-type="species" reg="pictus">pictus</tp:taxon-name-part></tp:taxon-name></italic> [SSAC0001288] showing a rostral channel of the mesoventrite formed by relatively parallel carinae and no posterior termination <bold>8</bold> <italic><tp:taxon-name><tp:taxon-name-part taxon-name-part-type="genus" reg="Euzurus">Euzurus</tp:taxon-name-part> <tp:taxon-name-part taxon-name-part-type="species" reg="ornativentris">ornativentris</tp:taxon-name-part></tp:taxon-name></italic> [ARTSYS0000796] <bold>9</bold> <italic><tp:taxon-name><tp:taxon-name-part taxon-name-part-type="genus" reg="Hoplocopturus">Hoplocopturus</tp:taxon-name-part> <tp:taxon-name-part taxon-name-part-type="species" reg="javeti">javeti</tp:taxon-name-part></tp:taxon-name></italic> [SSAC0001289] with an inverted U-shaped carina and the region posterior to the carina invaginated.</p></caption><graphic xmlns:xlink="http://www.w3.org/1999/xlink" xlink:href="zookeys-683-051-g001.jpg" position="float" orientation="portrait" xlink:type="simple" id="oo_143826.jpg"/></fig></tp:treatment-sec><ref-list><ref id="B100"><mixed-citation xmlns:xlink="http://www.w3.org/1999/xlink" xlink:type="simple">
          <person-group><name name-style="western"><surname>Lacordaire</surname><given-names>JT</given-names></name></person-group> (<year>1865</year>) <source>Histoire Naturelle des Insectes. Genera des Coléopteres ou exposé méthodique et critique de tous les genres proposés jusqu’ici dans cet ordre d’insectes (Vol. 7).</source> <publisher-name>Roret</publisher-name>, <publisher-loc>Paris</publisher-loc>, <size units="page">620 pp</size>.</mixed-citation></ref><ref id="B105"><mixed-citation xmlns:xlink="http://www.w3.org/1999/xlink" xlink:type="simple">
          <person-group><name name-style="western"><surname>Lyal</surname><given-names>CHC</given-names></name><name name-style="western"><surname>Douglas</surname><given-names>DA</given-names></name><name name-style="western"><surname>Hine</surname><given-names>SJ</given-names></name></person-group> (<year>2006</year>) <article-title>Morphology and systematic significance of sclerolepidia in the weevils (<tp:taxon-name><tp:taxon-name-part taxon-name-part-type="order">Coleoptera</tp:taxon-name-part></tp:taxon-name>: <tp:taxon-name><tp:taxon-name-part taxon-name-part-type="family">Curculionidae</tp:taxon-name-part></tp:taxon-name>).</article-title> <source>Systematics and Biodiversity</source> <volume>4</volume>(<issue>2</issue>): <fpage>203</fpage>–<lpage>241</lpage>. <ext-link xlink:type="simple" ext-link-type="doi" xlink:href="10.1017/S1477200005001714">https://doi.org/10.1017/S1477200005001714</ext-link></mixed-citation></ref><ref id="B56"><mixed-citation xmlns:xlink="http://www.w3.org/1999/xlink" xlink:type="simple">
          <person-group><name name-style="western"><surname>Heller</surname><given-names>KM</given-names></name></person-group> (<year>1895</year>) Zygopiden-Studien II, mit besonderer Berücksichtigung der Gattung <italic><tp:taxon-name><tp:taxon-name-part taxon-name-part-type="genus">Copturus</tp:taxon-name-part></tp:taxon-name></italic>. Abhandlungen und Berichte des Königlichen Zoologischen und Anthropologisch-Etnographischen Museums zu Dresden 1894/95 (11): 1–70.</mixed-citation></ref></ref-list></tp:taxon-treatment>
