# Supplementary material for: Review of the genera of Conoderinae (Coleoptera, Curculionidae) from North America, Central America, and the Caribbean
Source: Zookeys. 2017 Jul 7;(683):51–138. doi: 10.3897/zookeys.683.12080 (PMC5523356; doi:10.3897/zookeys.683.12080)
Supplement: XML Treatment for Copturomorpha [file zookeys.683.12080-treatment14.xml]

<!DOCTYPE tp:taxon-treatment
  PUBLIC "-//TaxonX//DTD Taxonomic Treatment Publishing DTD v0 20100105//EN" "tax-treatment-NSO.dtd">
<tp:taxon-treatment xmlns:tp="http://www.plazi.org/taxpub"><tp:treatment-meta><kwd-group><label>Taxon classification</label><kwd><named-content xmlns:xlink="http://www.w3.org/1999/xlink" content-type="kingdom">Animalia</named-content></kwd><kwd><named-content xmlns:xlink="http://www.w3.org/1999/xlink" content-type="order">Coleoptera</named-content></kwd><kwd><named-content xmlns:xlink="http://www.w3.org/1999/xlink" content-type="family">Curculionidae</named-content></kwd></kwd-group><mixed-citation publication-type="journal"><person-group><name><surname>Anzaldo</surname><given-names>Salvatore S.</given-names></name></person-group><article-title>Review of the genera of <tp:taxon-name><tp:taxon-name-part taxon-name-part-type="subfamily">Conoderinae</tp:taxon-name-part></tp:taxon-name> (<tp:taxon-name><tp:taxon-name-part taxon-name-part-type="order">Coleoptera</tp:taxon-name-part></tp:taxon-name>, <tp:taxon-name><tp:taxon-name-part taxon-name-part-type="family">Curculionidae</tp:taxon-name-part></tp:taxon-name>) from North America, Central America, and the Caribbean</article-title><source>Zookeys</source><day>7</day><month>7</month><year>2017</year><volume>2017</volume><issue>683</issue><fpage>51</fpage><lpage>138</lpage><pub-id pub-id-type="doi">10.3897/zookeys.683.12080</pub-id></mixed-citation></tp:treatment-meta><tp:nomenclature><tp:taxon-name>
            <tp:taxon-name-part taxon-name-part-type="genus" reg="Copturomorpha">Copturomorpha</tp:taxon-name-part>
          </tp:taxon-name><tp:taxon-authority>Champion, 1906b: 65</tp:taxon-authority><xref ref-type="fig" rid="F9">Fig. 75</xref></tp:nomenclature><tp:treatment-sec sec-type="type species" id="SECID0E6GCK"><title>Type species.</title><p>
            <italic><tp:taxon-name><tp:taxon-name-part taxon-name-part-type="genus" reg="Copturomorpha">Copturomorpha</tp:taxon-name-part> <tp:taxon-name-part taxon-name-part-type="species" reg="interrupta">interrupta</tp:taxon-name-part></tp:taxon-name></italic> Champion, 1906 [by original designation].</p></tp:treatment-sec><tp:treatment-sec sec-type="Gender" id="SECID0EQHCK"><title>Gender.</title><p>Feminine.</p><fig id="F9" position="float" orientation="portrait"><label>Figures 75–78.</label><caption><p>Lateral and dorsal habitus images of <tp:taxon-name><tp:taxon-name-part taxon-name-part-type="genus" reg="Lechriopini">Lechriopini</tp:taxon-name-part></tp:taxon-name>. <bold>75a–b</bold> <italic><tp:taxon-name><tp:taxon-name-part taxon-name-part-type="genus" reg="Copturomorpha">Copturomorpha</tp:taxon-name-part></tp:taxon-name></italic> sp. [ASUHIC0086641] <bold>76a–b</bold> <italic><tp:taxon-name><tp:taxon-name-part taxon-name-part-type="genus" reg="Copturus">Copturus</tp:taxon-name-part> <tp:taxon-name-part taxon-name-part-type="species" reg="aurivillianus">aurivillianus</tp:taxon-name-part></tp:taxon-name></italic> [ASUHIC0024140] <bold>77a–b</bold> <italic><tp:taxon-name><tp:taxon-name-part taxon-name-part-type="genus" reg="Coturpus">Coturpus</tp:taxon-name-part> <tp:taxon-name-part taxon-name-part-type="species" reg="arcuatus">arcuatus</tp:taxon-name-part></tp:taxon-name></italic> [ARTSYS0000531] <bold>78a–b</bold> <italic><tp:taxon-name><tp:taxon-name-part taxon-name-part-type="genus" reg="Cylindrocopturinus">Cylindrocopturinus</tp:taxon-name-part> <tp:taxon-name-part taxon-name-part-type="species" reg="pictus">pictus</tp:taxon-name-part></tp:taxon-name></italic> [SSAC0001288]. Scale bars = 2 mm.</p></caption><graphic xmlns:xlink="http://www.w3.org/1999/xlink" xlink:href="zookeys-683-051-g009.jpg" position="float" orientation="portrait" xlink:type="simple" id="oo_143833.jpg"/></fig></tp:treatment-sec><tp:treatment-sec sec-type="diagnosis" id="SECID0EYJCK"><title>Diagnosis.</title><p>Like <italic><tp:taxon-name><tp:taxon-name-part taxon-name-part-type="genus" reg="Copturomimus">Copturomimus</tp:taxon-name-part></tp:taxon-name></italic>, <italic><tp:taxon-name><tp:taxon-name-part taxon-name-part-type="genus" reg="Copturomorpha">Copturomorpha</tp:taxon-name-part></tp:taxon-name></italic> can only be distinguished from a much larger genus (<italic><tp:taxon-name><tp:taxon-name-part taxon-name-part-type="genus" reg="Eulechriops">Eulechriops</tp:taxon-name-part></tp:taxon-name></italic>) by the presence of a striolate patch dorsally on the profemur, and shares the short second funicular article that is not longer than the first, the unarmed and non-carinate metafemora and the excavate mesoventrite.</p></tp:treatment-sec><tp:treatment-sec sec-type="notes" id="SECID0ETKCK"><title>Notes.</title><p>The presence of the striolate patch on the dorsal surface of the profemora is shared only with <italic><tp:taxon-name><tp:taxon-name-part taxon-name-part-type="genus" reg="Copturomimus">Copturomimus</tp:taxon-name-part></tp:taxon-name></italic>, where the patch is typically larger and more coarsely striolate. <italic><tp:taxon-name><tp:taxon-name-part taxon-name-part-type="genus" reg="Copturomorpha">Copturomorpha</tp:taxon-name-part></tp:taxon-name></italic> will key out to <italic><tp:taxon-name><tp:taxon-name-part taxon-name-part-type="genus" reg="Eulechriops">Eulechriops</tp:taxon-name-part></tp:taxon-name></italic> if that character is overlooked – it <!--PageBreak-->is often indistinct and obscured by scales. Several South American species described in the genus by <xref ref-type="bibr" rid="B86">Hustache (1938)</xref> have a second funicular article that is longer than the first and a carinate and toothed hind femora in addition to the excavated mesoventrite, necessitating further study on the identity of <italic><tp:taxon-name><tp:taxon-name-part taxon-name-part-type="genus" reg="Copturomorpha">Copturomorpha</tp:taxon-name-part></tp:taxon-name></italic> and the species currently placed there.</p></tp:treatment-sec><tp:treatment-sec sec-type="key" id="SECID0E2LCK"><title>
            <tp:taxon-name><tp:taxon-name-part taxon-name-part-type="genus" reg="Keys">Keys</tp:taxon-name-part></tp:taxon-name>.</title><p>
            <xref ref-type="bibr" rid="B20">Champion 1906b</xref>: 65 (for Central America).</p></tp:treatment-sec><tp:treatment-sec sec-type="Phylogenetic relationships" id="SECID0EMMCK"><title>Phylogenetic relationships.</title><p>The combination of characters from the antenna, mesoventrite, and femora place <italic><tp:taxon-name><tp:taxon-name-part taxon-name-part-type="genus" reg="Copturomorpha">Copturomorpha</tp:taxon-name-part></tp:taxon-name></italic> in a hypothesized genus complex including <italic><tp:taxon-name><tp:taxon-name-part taxon-name-part-type="genus" reg="Eulechriops">Eulechriops</tp:taxon-name-part></tp:taxon-name></italic>; whether the striolate femoral patch identifies a natural group separate from or within <italic><tp:taxon-name><tp:taxon-name-part taxon-name-part-type="genus" reg="Eulechriops">Eulechriops</tp:taxon-name-part></tp:taxon-name></italic> needs investigation.</p></tp:treatment-sec><tp:treatment-sec sec-type="host" id="SECID0EHNCK"><title>Host associations.</title><p>Hosts of all described species are unknown; <xref ref-type="bibr" rid="B39">Fassbender (2013)</xref> and <xref ref-type="bibr" rid="B40">Fassbender et al. (2014)</xref> reared specimens from branches of <tp:taxon-name><tp:taxon-name-part taxon-name-part-type="family">Lecythidaceae</tp:taxon-name-part></tp:taxon-name> that potentially represent a species of this genus.</p></tp:treatment-sec><tp:treatment-sec sec-type="Described species" id="SECID0E1NCK"><title>Described species.</title><p>Eight species are known from the focal region (one species described by <xref ref-type="bibr" rid="B77">Hespenheide 2011</xref>) and an additional 16 species are known from South America (<xref ref-type="bibr" rid="B153">Wibmer and O’Brien 1986</xref>: 271).</p></tp:treatment-sec><tp:treatment-sec sec-type="Range" id="SECID0EIOCK"><title>Range.</title><p>U.S.A.: Texas, Mexico, Guatemala, Panama; South America.</p></tp:treatment-sec><ref-list><ref id="B86"><mixed-citation xmlns:xlink="http://www.w3.org/1999/xlink" xlink:type="simple">
          <person-group><name name-style="western"><surname>Hustache</surname><given-names>A</given-names></name></person-group> (<year>1938</year>) <article-title><tp:taxon-name><tp:taxon-name-part taxon-name-part-type="subfamily">Zygopinae</tp:taxon-name-part></tp:taxon-name> de L’Amérique méridionale.</article-title> <source>Sborník Entomologického oddelění při zoologických sbírkách Národního musea v Praze</source> <volume>16</volume>: <fpage>58</fpage>–<lpage>82</lpage>.</mixed-citation></ref><ref id="B20"><mixed-citation xmlns:xlink="http://www.w3.org/1999/xlink" xlink:type="simple">
          <person-group><name name-style="western"><surname>Champion</surname><given-names>GC</given-names></name></person-group> (<year>1906b</year>) <tp:taxon-name><tp:taxon-name-part taxon-name-part-type="class">Insecta</tp:taxon-name-part></tp:taxon-name> – <tp:taxon-name><tp:taxon-name-part taxon-name-part-type="order">Coleoptera</tp:taxon-name-part></tp:taxon-name> – Rhychophora – <tp:taxon-name><tp:taxon-name-part taxon-name-part-type="family">Curculionidae</tp:taxon-name-part></tp:taxon-name> – <tp:taxon-name><tp:taxon-name-part taxon-name-part-type="subfamily">Curculioninae</tp:taxon-name-part></tp:taxon-name> (part). In: Champion GC (Ed.) Biologia Centrali-Americana (Vol. 4, part 5). 1–136.</mixed-citation></ref><ref id="B39"><mixed-citation xmlns:xlink="http://www.w3.org/1999/xlink" xlink:type="simple">
          <person-group><name name-style="western"><surname>Fassbender</surname><given-names>JL</given-names></name></person-group> (<year>2013</year>) Diversity, resource partitioning, and species turnover in Neotropical saproxylic beetles (<tp:taxon-name><tp:taxon-name-part taxon-name-part-type="order">Coleoptera</tp:taxon-name-part></tp:taxon-name>: <tp:taxon-name><tp:taxon-name-part taxon-name-part-type="family">Cerambycidae</tp:taxon-name-part></tp:taxon-name>, <tp:taxon-name><tp:taxon-name-part taxon-name-part-type="family">Curculionidae</tp:taxon-name-part></tp:taxon-name>) associated with trees in the Brazil nut family (<tp:taxon-name><tp:taxon-name-part taxon-name-part-type="family">Lecythidaceae</tp:taxon-name-part></tp:taxon-name>). Ph.D Thesis, The City College of New York, New York City.</mixed-citation></ref><ref id="B40"><mixed-citation xmlns:xlink="http://www.w3.org/1999/xlink" xlink:type="simple">
          <person-group><name name-style="western"><surname>Fassbender</surname><given-names>J</given-names></name><name name-style="western"><surname>Baxt</surname><given-names>A</given-names></name><name name-style="western"><surname>Berkov</surname><given-names>A</given-names></name></person-group> (<year>2014</year>) <article-title>Niches of saproxylic weevils (<tp:taxon-name><tp:taxon-name-part taxon-name-part-type="order">Coleoptera</tp:taxon-name-part></tp:taxon-name>: <tp:taxon-name><tp:taxon-name-part taxon-name-part-type="family">Curculionidae</tp:taxon-name-part></tp:taxon-name>) in French Guiana.</article-title> <source>The Coleopterists Bulletin</source> <volume>68</volume>(<issue>4</issue>): <fpage>689</fpage>–<lpage>699</lpage>. <ext-link xlink:type="simple" ext-link-type="doi" xlink:href="10.1649/0010-065X-68.4.689">https://doi.org/10.1649/0010-065X-68.4.689</ext-link></mixed-citation></ref><ref id="B77"><mixed-citation xmlns:xlink="http://www.w3.org/1999/xlink" xlink:type="simple">
          <person-group><name name-style="western"><surname>Hespenheide</surname><given-names>HA</given-names></name></person-group> (<year>2011</year>) <article-title>First record of the genus <italic><tp:taxon-name><tp:taxon-name-part taxon-name-part-type="genus">Copturomorpha</tp:taxon-name-part></tp:taxon-name></italic> Champion from the United States and a new species from Texas (<tp:taxon-name><tp:taxon-name-part taxon-name-part-type="order">Coleoptera</tp:taxon-name-part></tp:taxon-name>: <tp:taxon-name><tp:taxon-name-part taxon-name-part-type="family">Curculionidae</tp:taxon-name-part></tp:taxon-name>: <tp:taxon-name><tp:taxon-name-part taxon-name-part-type="subfamily">Conoderinae</tp:taxon-name-part></tp:taxon-name>).</article-title> <source>Zootaxa</source> <volume>2763</volume>: <fpage>66</fpage>–<lpage>68</lpage>.</mixed-citation></ref><ref id="B153"><mixed-citation xmlns:xlink="http://www.w3.org/1999/xlink" xlink:type="simple">
          <person-group><name name-style="western"><surname>Wibmer</surname><given-names>GJ</given-names></name><name name-style="western"><surname>O’Brien</surname><given-names>CW</given-names></name></person-group> (<year>1986</year>) <article-title>Annotated checklist of the weevils (<tp:taxon-name><tp:taxon-name-part taxon-name-part-type="family">Curculionidae</tp:taxon-name-part></tp:taxon-name> <italic>sensu lato</italic>) of South America (<tp:taxon-name><tp:taxon-name-part taxon-name-part-type="order">Coleoptera</tp:taxon-name-part></tp:taxon-name>: <tp:taxon-name><tp:taxon-name-part taxon-name-part-type="family">Curculionidae</tp:taxon-name-part></tp:taxon-name>).</article-title> <source>Memoirs of the American Entomological Institute Number</source> <volume>39</volume>: <fpage>1</fpage>–<lpage>563</lpage>.</mixed-citation></ref></ref-list></tp:taxon-treatment>
