# Supplementary material for: Review of the genera of Conoderinae (Coleoptera, Curculionidae) from North America, Central America, and the Caribbean
Source: Zookeys. 2017 Jul 7;(683):51–138. doi: 10.3897/zookeys.683.12080 (PMC5523356; doi:10.3897/zookeys.683.12080)
Supplement: XML Treatment for Copturus [file zookeys.683.12080-treatment15.xml]

<!DOCTYPE tp:taxon-treatment
  PUBLIC "-//TaxonX//DTD Taxonomic Treatment Publishing DTD v0 20100105//EN" "tax-treatment-NSO.dtd">
<tp:taxon-treatment xmlns:tp="http://www.plazi.org/taxpub"><tp:treatment-meta><kwd-group><label>Taxon classification</label><kwd><named-content xmlns:xlink="http://www.w3.org/1999/xlink" content-type="kingdom">Animalia</named-content></kwd><kwd><named-content xmlns:xlink="http://www.w3.org/1999/xlink" content-type="order">Coleoptera</named-content></kwd><kwd><named-content xmlns:xlink="http://www.w3.org/1999/xlink" content-type="family">Curculionidae</named-content></kwd></kwd-group><mixed-citation publication-type="journal"><person-group><name><surname>Anzaldo</surname><given-names>Salvatore S.</given-names></name></person-group><article-title>Review of the genera of <tp:taxon-name><tp:taxon-name-part taxon-name-part-type="subfamily">Conoderinae</tp:taxon-name-part></tp:taxon-name> (<tp:taxon-name><tp:taxon-name-part taxon-name-part-type="order">Coleoptera</tp:taxon-name-part></tp:taxon-name>, <tp:taxon-name><tp:taxon-name-part taxon-name-part-type="family">Curculionidae</tp:taxon-name-part></tp:taxon-name>) from North America, Central America, and the Caribbean</article-title><source>Zookeys</source><day>7</day><month>7</month><year>2017</year><volume>2017</volume><issue>683</issue><fpage>51</fpage><lpage>138</lpage><pub-id pub-id-type="doi">10.3897/zookeys.683.12080</pub-id></mixed-citation></tp:treatment-meta><tp:nomenclature><tp:taxon-name>
            <tp:taxon-name-part taxon-name-part-type="genus" reg="Copturus">Copturus</tp:taxon-name-part>
          </tp:taxon-name><tp:taxon-authority>Schoenherr, 1825: c.586</tp:taxon-authority><xref ref-type="fig" rid="F1">Figs 6</xref><xref ref-type="fig" rid="F9">, 76</xref><tp:nomenclature-citation-list><tp:nomenclature-citation><tp:taxon-name/><comment>= <tp:taxon-name><tp:taxon-name-part taxon-name-part-type="genus" reg="Zurus">Zurus</tp:taxon-name-part></tp:taxon-name> Heller, 1895: 5 (non Amyot, 1846). Type species: <tp:taxon-name><tp:taxon-name-part taxon-name-part-type="genus" reg="Zurus">Zurus</tp:taxon-name-part> <tp:taxon-name-part taxon-name-part-type="species" reg="aurivillianus">aurivillianus</tp:taxon-name-part></tp:taxon-name> Heller, 1895 [by subsequent designation: <xref ref-type="bibr" rid="B122">O’Brien and Wibmer 1982</xref>: 8]. </comment></tp:nomenclature-citation><tp:nomenclature-citation><tp:taxon-name/><comment>= <tp:taxon-name><tp:taxon-name-part taxon-name-part-type="genus" reg="Neozurus">Neozurus</tp:taxon-name-part></tp:taxon-name> O’Brien &amp; Wibmer, 1982: 168 [replacement name for <tp:taxon-name><tp:taxon-name-part taxon-name-part-type="genus" reg="Zurus">Zurus</tp:taxon-name-part></tp:taxon-name>] [Syn.: Wibmer &amp; O’Brien 1986: 5]. </comment></tp:nomenclature-citation></tp:nomenclature-citation-list></tp:nomenclature><tp:treatment-sec sec-type="type species" id="SECID0E4QCK"><title>Type species.</title><p>
            <italic><tp:taxon-name><tp:taxon-name-part taxon-name-part-type="genus" reg="Poecilma">Poecilma</tp:taxon-name-part> <tp:taxon-name-part taxon-name-part-type="species" reg="papaveratum">papaveratum</tp:taxon-name-part></tp:taxon-name></italic> Germar, 1824 [by original designation].</p></tp:treatment-sec><tp:treatment-sec sec-type="Gender" id="SECID0EORCK"><title>Gender.</title><p>Masculine.</p></tp:treatment-sec><tp:treatment-sec sec-type="diagnosis" id="SECID0ETRCK"><title>Diagnosis.</title><p>
            <italic><tp:taxon-name><tp:taxon-name-part taxon-name-part-type="genus" reg="Copturus">Copturus</tp:taxon-name-part></tp:taxon-name></italic> is very similar to <italic><tp:taxon-name><tp:taxon-name-part taxon-name-part-type="genus" reg="Microzurus">Microzurus</tp:taxon-name-part></tp:taxon-name></italic> with a concealed scutellum and a closed receptacle of the mesoventrite that is laterally flanged near the apex (Fig. <xref ref-type="fig" rid="F1">6</xref>), and can be distinguished from <italic><tp:taxon-name><tp:taxon-name-part taxon-name-part-type="genus" reg="Microzurus">Microzurus</tp:taxon-name-part></tp:taxon-name></italic> by the ventrally toothed pro- and mesofemora, larger tarsal claws, and flattened (not costate) elytral intervals. The first two funicular articles vary in length among the species, with the second article being longer than or subequal to the first (<xref ref-type="bibr" rid="B20">Champion 1906b</xref>: 87).</p></tp:treatment-sec><tp:treatment-sec sec-type="notes" id="SECID0EWSCK"><title>Notes.</title><p>The usage of this generic epithet has a particularly complicated history, as explained by <xref ref-type="bibr" rid="B119">Muñiz-Vélez and Ordóñez-Reséndiz (2010)</xref>. The first usage of the name <italic><tp:taxon-name><tp:taxon-name-part taxon-name-part-type="genus" reg="Copturus">Copturus</tp:taxon-name-part></tp:taxon-name></italic> was as a subgenus of <italic><tp:taxon-name><tp:taxon-name-part taxon-name-part-type="genus" reg="Zygops">Zygops</tp:taxon-name-part></tp:taxon-name></italic> (<xref ref-type="bibr" rid="B139">Schoenherr 1825</xref>: col. 586), where the type species was designated as <italic><tp:taxon-name><tp:taxon-name-part taxon-name-part-type="genus" reg="Poecilma">Poecilma</tp:taxon-name-part> <tp:taxon-name-part taxon-name-part-type="species" reg="papaveratum">papaveratum</tp:taxon-name-part></tp:taxon-name></italic> Germar, 1824. The subgenus was elevated to genus by <xref ref-type="bibr" rid="B33">Dejean (1835)</xref>, and dozens of additional species were described to the genus (e.g. <xref ref-type="bibr" rid="B143">Schoenherr 1838</xref>, <xref ref-type="bibr" rid="B144">1845</xref>, <xref ref-type="bibr" rid="B93">Kirsch 1875a</xref>, <xref ref-type="bibr" rid="B94">b</xref>). <xref ref-type="bibr" rid="B56">Heller (1895)</xref> created several genera out of specimens included in <italic><tp:taxon-name><tp:taxon-name-part taxon-name-part-type="genus" reg="Copturus">Copturus</tp:taxon-name-part></tp:taxon-name></italic> including the genus <italic><tp:taxon-name><tp:taxon-name-part taxon-name-part-type="genus" reg="Zurus">Zurus</tp:taxon-name-part></tp:taxon-name></italic> Heller, 1895 for the species of <italic><tp:taxon-name><tp:taxon-name-part taxon-name-part-type="genus" reg="Copturus">Copturus</tp:taxon-name-part></tp:taxon-name></italic> that have a concealed scutellum, second funicular <!--PageBreak-->article that is barely longer than the first, and a unique, horseshoe-shaped modification to the mesoventrite. Among the species moved from <italic><tp:taxon-name><tp:taxon-name-part taxon-name-part-type="genus" reg="Copturus">Copturus</tp:taxon-name-part></tp:taxon-name></italic> into <italic><tp:taxon-name><tp:taxon-name-part taxon-name-part-type="genus" reg="Zurus">Zurus</tp:taxon-name-part></tp:taxon-name></italic> was <italic><tp:taxon-name><tp:taxon-name-part taxon-name-part-type="genus" reg="Poecilma">Poecilma</tp:taxon-name-part> <tp:taxon-name-part taxon-name-part-type="species" reg="papaveratum">papaveratum</tp:taxon-name-part></tp:taxon-name></italic>, which Heller recognized as the previously designated type species of <italic><tp:taxon-name><tp:taxon-name-part taxon-name-part-type="genus" reg="Copturus">Copturus</tp:taxon-name-part></tp:taxon-name></italic>. <italic><tp:taxon-name><tp:taxon-name-part taxon-name-part-type="genus" reg="Neozurus">Neozurus</tp:taxon-name-part></tp:taxon-name></italic> O’Brien &amp; Wibmer, 1982 was created as a replacement name for <italic><tp:taxon-name><tp:taxon-name-part taxon-name-part-type="genus" reg="Zurus">Zurus</tp:taxon-name-part></tp:taxon-name></italic> (<xref ref-type="bibr" rid="B122">O’Brien and Wibmer 1982</xref>: 4) which was preoccupied by <italic><tp:taxon-name><tp:taxon-name-part taxon-name-part-type="genus" reg="Zurus">Zurus</tp:taxon-name-part></tp:taxon-name></italic> Amyot, 1846 and was later synonymized with <italic><tp:taxon-name><tp:taxon-name-part taxon-name-part-type="genus" reg="Copturus">Copturus</tp:taxon-name-part></tp:taxon-name></italic> as an unjustified replacement name (<xref ref-type="bibr" rid="B153">Wibmer and O’Brien 1986</xref>, <xref ref-type="bibr" rid="B1">Alonso-Zarazaga and Lyal 1999</xref>: 111). As a result, all species treated as <italic><tp:taxon-name><tp:taxon-name-part taxon-name-part-type="genus" reg="Copturus">Copturus</tp:taxon-name-part></tp:taxon-name></italic> by Heller became newly recombined as <italic><tp:taxon-name><tp:taxon-name-part taxon-name-part-type="genus" reg="Macrocopturus">Macrocopturus</tp:taxon-name-part></tp:taxon-name></italic>, one of Heller’s original subgenera of <italic><tp:taxon-name><tp:taxon-name-part taxon-name-part-type="genus" reg="Copturus">Copturus</tp:taxon-name-part></tp:taxon-name></italic> elevated to genus (<xref ref-type="bibr" rid="B153">Wibmer and O’Brien 1986</xref>: 17), and all species treated as <italic><tp:taxon-name><tp:taxon-name-part taxon-name-part-type="genus" reg="Zurus">Zurus</tp:taxon-name-part></tp:taxon-name></italic> by Heller and subsequent authors until <xref ref-type="bibr" rid="B153">Wibmer and O’Brien (1986)</xref> became newly recombined as <italic><tp:taxon-name><tp:taxon-name-part taxon-name-part-type="genus" reg="Copturus">Copturus</tp:taxon-name-part></tp:taxon-name></italic>, returning the type species <italic><tp:taxon-name><tp:taxon-name-part taxon-name-part-type="genus" reg="Poecilma">Poecilma</tp:taxon-name-part> <tp:taxon-name-part taxon-name-part-type="species" reg="papaveratum">papaveratum</tp:taxon-name-part></tp:taxon-name></italic> to its original genus.</p></tp:treatment-sec><tp:treatment-sec sec-type="key" id="SECID0E4ZCK"><title>
            <tp:taxon-name><tp:taxon-name-part taxon-name-part-type="genus" reg="Keys">Keys</tp:taxon-name-part></tp:taxon-name>.</title><p>Champion 1906: 87 (to <italic><tp:taxon-name><tp:taxon-name-part taxon-name-part-type="genus" reg="Zurus">Zurus</tp:taxon-name-part></tp:taxon-name></italic> of Central America), <xref ref-type="bibr" rid="B56">Heller 1895</xref>: 5 (to <italic><tp:taxon-name><tp:taxon-name-part taxon-name-part-type="genus" reg="Zurus">Zurus</tp:taxon-name-part></tp:taxon-name></italic> of Central and South America).</p></tp:treatment-sec><tp:treatment-sec sec-type="Phylogenetic relationships" id="SECID0E31CK"><title>Phylogenetic relationships.</title><p>
            <xref ref-type="bibr" rid="B63">Hespenheide (1984</xref>: 315) suggests a relationship with <italic><tp:taxon-name><tp:taxon-name-part taxon-name-part-type="genus" reg="Microzurus">Microzurus</tp:taxon-name-part></tp:taxon-name></italic>, <italic><tp:taxon-name><tp:taxon-name-part taxon-name-part-type="genus" reg="Euzurus">Euzurus</tp:taxon-name-part></tp:taxon-name></italic>, and <italic><tp:taxon-name><tp:taxon-name-part taxon-name-part-type="genus" reg="Cylindrocopturinus">Cylindrocopturinus</tp:taxon-name-part></tp:taxon-name></italic>. Of those three, it is most similar to <italic><tp:taxon-name><tp:taxon-name-part taxon-name-part-type="genus" reg="Microzurus">Microzurus</tp:taxon-name-part></tp:taxon-name></italic>, the only differences given by Champion (1906: 87) being the ventrally toothed pro- and mesofemora, the larger body size and comparatively proportionate tarsal claws. <italic><tp:taxon-name><tp:taxon-name-part taxon-name-part-type="genus" reg="Euzurus">Euzurus</tp:taxon-name-part></tp:taxon-name></italic> also has a scutellum concealed by a posterior lobe of the pronotum, but the manner of it’s concealment differs from <italic><tp:taxon-name><tp:taxon-name-part taxon-name-part-type="genus" reg="Copturus">Copturus</tp:taxon-name-part></tp:taxon-name></italic> and <italic><tp:taxon-name><tp:taxon-name-part taxon-name-part-type="genus" reg="Microzurus">Microzurus</tp:taxon-name-part></tp:taxon-name></italic>: where the posterior pronotal lobe of <italic><tp:taxon-name><tp:taxon-name-part taxon-name-part-type="genus" reg="Copturus">Copturus</tp:taxon-name-part></tp:taxon-name></italic> and <italic><tp:taxon-name><tp:taxon-name-part taxon-name-part-type="genus" reg="Microzurus">Microzurus</tp:taxon-name-part></tp:taxon-name></italic> subducts the elytra, completely concealing the scutellum, in <italic><tp:taxon-name><tp:taxon-name-part taxon-name-part-type="genus" reg="Euzurus">Euzurus</tp:taxon-name-part></tp:taxon-name></italic> the posterior lobe is only extended posteriorly and not below the elytral base, leaving the scutellum visible in posterior view. Despite this difference, Lyal et al. report Type II sclerolepidia to be present in <italic><tp:taxon-name><tp:taxon-name-part taxon-name-part-type="genus" reg="Copturus">Copturus</tp:taxon-name-part></tp:taxon-name></italic>, <italic><tp:taxon-name><tp:taxon-name-part taxon-name-part-type="genus" reg="Microzurus">Microzurus</tp:taxon-name-part></tp:taxon-name></italic>, and <italic><tp:taxon-name><tp:taxon-name-part taxon-name-part-type="genus" reg="Euzurus">Euzurus</tp:taxon-name-part></tp:taxon-name></italic>, which, among the sclerolepidia-bearing lechriopines, is only also known in the very different <italic><tp:taxon-name><tp:taxon-name-part taxon-name-part-type="genus" reg="Psomus">Psomus</tp:taxon-name-part></tp:taxon-name></italic>. See entry on <italic><tp:taxon-name><tp:taxon-name-part taxon-name-part-type="genus" reg="Cylindrocopturinus">Cylindrocopturinus</tp:taxon-name-part></tp:taxon-name></italic> for the present interpretation of the relationship of that genus. The relationship of <italic><tp:taxon-name><tp:taxon-name-part taxon-name-part-type="genus" reg="Copturus">Copturus</tp:taxon-name-part></tp:taxon-name></italic> and <italic><tp:taxon-name><tp:taxon-name-part taxon-name-part-type="genus" reg="Microzurus">Microzurus</tp:taxon-name-part></tp:taxon-name></italic> within the <tp:taxon-name><tp:taxon-name-part taxon-name-part-type="genus" reg="Lechriopini">Lechriopini</tp:taxon-name-part></tp:taxon-name> and whether or not <italic><tp:taxon-name><tp:taxon-name-part taxon-name-part-type="genus" reg="Euzurus">Euzurus</tp:taxon-name-part></tp:taxon-name></italic> is found to be the sister-genus is not easily hypothesized by the external characters examined thus far.</p></tp:treatment-sec><tp:treatment-sec sec-type="host" id="SECID0EK6CK"><title>Host associations.</title><p>The widespread Central and South American species <italic><tp:taxon-name><tp:taxon-name-part taxon-name-part-type="genus" reg="Copturus">Copturus</tp:taxon-name-part> <tp:taxon-name-part taxon-name-part-type="species" reg="aurivillianus">aurivillianus</tp:taxon-name-part></tp:taxon-name></italic> (Heller, 1895) is reported by <xref ref-type="bibr" rid="B28">Costa-Lima (1956</xref>: 219) to bore stems of <italic><tp:taxon-name><tp:taxon-name-part taxon-name-part-type="genus" reg="Canavalia">Canavalia</tp:taxon-name-part></tp:taxon-name></italic> Adans., <italic><tp:taxon-name><tp:taxon-name-part taxon-name-part-type="genus" reg="Dolichos">Dolichos</tp:taxon-name-part></tp:taxon-name></italic> L., and <italic><tp:taxon-name><tp:taxon-name-part taxon-name-part-type="genus" reg="Phaseolus">Phaseolus</tp:taxon-name-part></tp:taxon-name></italic> L. (<tp:taxon-name><tp:taxon-name-part taxon-name-part-type="family">Fabaceae</tp:taxon-name-part></tp:taxon-name>) as larvae in Brazil.</p></tp:treatment-sec><tp:treatment-sec sec-type="Described species" id="SECID0EZADK"><title>Described species.</title><p>Six species are known from the focal region and an additional 27 species are known only in South America.</p></tp:treatment-sec><tp:treatment-sec sec-type="Range" id="SECID0E5ADK"><title>Range.</title><p>Mexico, Honduras, Nicaragua, Costa Rica, Panama, Guadeloupe; South America.</p></tp:treatment-sec><tp:treatment-sec><!--Section generated to contain objects referenced in tp:taxon-treatment.--><fig id="F1" position="float" orientation="portrait"><label>Figures 1–9.</label><caption><p>Variation in the mesoventrite. <bold>1</bold> <italic><tp:taxon-name><tp:taxon-name-part taxon-name-part-type="genus" reg="Trichodocerus">Trichodocerus</tp:taxon-name-part> <tp:taxon-name-part taxon-name-part-type="species" reg="brevilineatus">brevilineatus</tp:taxon-name-part></tp:taxon-name></italic> [ARTSYS0000616] showing a prosternal rostral “sheath” with the sides converging below the procoxae, the transverse ridge anterior to the mesocoxae and the region of the mesoventrite posterior to the ridge with dense yellow scales <bold>2</bold> <italic><tp:taxon-name><tp:taxon-name-part taxon-name-part-type="genus" reg="Lobops">Lobops</tp:taxon-name-part> <tp:taxon-name-part taxon-name-part-type="species" reg="bonvouloiri">bonvouloiri</tp:taxon-name-part></tp:taxon-name></italic> [ARTSYS0000527] showing a cup-shaped receptacle for receiving the rostrum <bold>3</bold> <italic><tp:taxon-name><tp:taxon-name-part taxon-name-part-type="genus" reg="Piazurus">Piazurus</tp:taxon-name-part> <tp:taxon-name-part taxon-name-part-type="species" reg="trifoveatus">trifoveatus</tp:taxon-name-part></tp:taxon-name></italic> [SSAC0001118] with an “open” channel on the mesoventrite <bold>4</bold> <italic><tp:taxon-name><tp:taxon-name-part taxon-name-part-type="genus" reg="Pseudopinarus">Pseudopinarus</tp:taxon-name-part> <tp:taxon-name-part taxon-name-part-type="species" reg="condyliatus">condyliatus</tp:taxon-name-part></tp:taxon-name></italic> [SSAC0001116] with an “open” channel on the mesoventrite <bold>5</bold> <italic><tp:taxon-name><tp:taxon-name-part taxon-name-part-type="genus" reg="Acoptus">Acoptus</tp:taxon-name-part> <tp:taxon-name-part taxon-name-part-type="species" reg="suturalis">suturalis</tp:taxon-name-part></tp:taxon-name></italic> [ASUHIC0016914] showing a flat, unmodified mesoventrite <bold>6</bold> <italic><tp:taxon-name><tp:taxon-name-part taxon-name-part-type="genus" reg="Copturus">Copturus</tp:taxon-name-part> <tp:taxon-name-part taxon-name-part-type="species" reg="sanguinicollis">sanguinicollis</tp:taxon-name-part></tp:taxon-name></italic> [ASUHIC0086638] showing a closed receptacle on the mesoventrite with lateral flanges <bold>7</bold> <italic><tp:taxon-name><tp:taxon-name-part taxon-name-part-type="genus" reg="Cylindrocopturinus">Cylindrocopturinus</tp:taxon-name-part> <tp:taxon-name-part taxon-name-part-type="species" reg="pictus">pictus</tp:taxon-name-part></tp:taxon-name></italic> [SSAC0001288] showing a rostral channel of the mesoventrite formed by relatively parallel carinae and no posterior termination <bold>8</bold> <italic><tp:taxon-name><tp:taxon-name-part taxon-name-part-type="genus" reg="Euzurus">Euzurus</tp:taxon-name-part> <tp:taxon-name-part taxon-name-part-type="species" reg="ornativentris">ornativentris</tp:taxon-name-part></tp:taxon-name></italic> [ARTSYS0000796] <bold>9</bold> <italic><tp:taxon-name><tp:taxon-name-part taxon-name-part-type="genus" reg="Hoplocopturus">Hoplocopturus</tp:taxon-name-part> <tp:taxon-name-part taxon-name-part-type="species" reg="javeti">javeti</tp:taxon-name-part></tp:taxon-name></italic> [SSAC0001289] with an inverted U-shaped carina and the region posterior to the carina invaginated.</p></caption><graphic xmlns:xlink="http://www.w3.org/1999/xlink" xlink:href="zookeys-683-051-g001.jpg" position="float" orientation="portrait" xlink:type="simple" id="oo_143826.jpg"/></fig><fig id="F9" position="float" orientation="portrait"><label>Figures 75–78.</label><caption><p>Lateral and dorsal habitus images of <tp:taxon-name><tp:taxon-name-part taxon-name-part-type="genus" reg="Lechriopini">Lechriopini</tp:taxon-name-part></tp:taxon-name>. <bold>75a–b</bold> <italic><tp:taxon-name><tp:taxon-name-part taxon-name-part-type="genus" reg="Copturomorpha">Copturomorpha</tp:taxon-name-part></tp:taxon-name></italic> sp. [ASUHIC0086641] <bold>76a–b</bold> <italic><tp:taxon-name><tp:taxon-name-part taxon-name-part-type="genus" reg="Copturus">Copturus</tp:taxon-name-part> <tp:taxon-name-part taxon-name-part-type="species" reg="aurivillianus">aurivillianus</tp:taxon-name-part></tp:taxon-name></italic> [ASUHIC0024140] <bold>77a–b</bold> <italic><tp:taxon-name><tp:taxon-name-part taxon-name-part-type="genus" reg="Coturpus">Coturpus</tp:taxon-name-part> <tp:taxon-name-part taxon-name-part-type="species" reg="arcuatus">arcuatus</tp:taxon-name-part></tp:taxon-name></italic> [ARTSYS0000531] <bold>78a–b</bold> <italic><tp:taxon-name><tp:taxon-name-part taxon-name-part-type="genus" reg="Cylindrocopturinus">Cylindrocopturinus</tp:taxon-name-part> <tp:taxon-name-part taxon-name-part-type="species" reg="pictus">pictus</tp:taxon-name-part></tp:taxon-name></italic> [SSAC0001288]. Scale bars = 2 mm.</p></caption><graphic xmlns:xlink="http://www.w3.org/1999/xlink" xlink:href="zookeys-683-051-g009.jpg" position="float" orientation="portrait" xlink:type="simple" id="oo_143833.jpg"/></fig></tp:treatment-sec><ref-list><ref id="B122"><mixed-citation xmlns:xlink="http://www.w3.org/1999/xlink" xlink:type="simple">
          <person-group><name name-style="western"><surname>O’Brien</surname><given-names>CW</given-names></name><name name-style="western"><surname>Wibmer</surname><given-names>GJ</given-names></name></person-group> (<year>1982</year>) <article-title>Annotated checklist of the weevils (<tp:taxon-name><tp:taxon-name-part taxon-name-part-type="family">Curculionidae</tp:taxon-name-part></tp:taxon-name> <italic>sensu lato</italic>) of North America, Central America, and the West Indies (<tp:taxon-name><tp:taxon-name-part taxon-name-part-type="order">Coleoptera</tp:taxon-name-part></tp:taxon-name>: <tp:taxon-name><tp:taxon-name-part taxon-name-part-type="family">Curculionidae</tp:taxon-name-part></tp:taxon-name>).</article-title> <source>Memoirs of the American Entomological Institute</source> <volume>34</volume>: <fpage>1</fpage>–<lpage>382</lpage>.</mixed-citation></ref><ref id="B20"><mixed-citation xmlns:xlink="http://www.w3.org/1999/xlink" xlink:type="simple">
          <person-group><name name-style="western"><surname>Champion</surname><given-names>GC</given-names></name></person-group> (<year>1906b</year>) <tp:taxon-name><tp:taxon-name-part taxon-name-part-type="class">Insecta</tp:taxon-name-part></tp:taxon-name> – <tp:taxon-name><tp:taxon-name-part taxon-name-part-type="order">Coleoptera</tp:taxon-name-part></tp:taxon-name> – Rhychophora – <tp:taxon-name><tp:taxon-name-part taxon-name-part-type="family">Curculionidae</tp:taxon-name-part></tp:taxon-name> – <tp:taxon-name><tp:taxon-name-part taxon-name-part-type="subfamily">Curculioninae</tp:taxon-name-part></tp:taxon-name> (part). In: Champion GC (Ed.) Biologia Centrali-Americana (Vol. 4, part 5). 1–136.</mixed-citation></ref><ref id="B119"><mixed-citation xmlns:xlink="http://www.w3.org/1999/xlink" xlink:type="simple">
          <person-group><name name-style="western"><surname>Muñiz-Vélez</surname><given-names>R</given-names></name><name name-style="western"><surname>Ordóñez-Reséndiz</surname><given-names>MM</given-names></name></person-group> (<year>2010</year>) <article-title>Una especie nueva de <italic><tp:taxon-name><tp:taxon-name-part taxon-name-part-type="genus">Macrocopturus</tp:taxon-name-part></tp:taxon-name></italic> Heller (<tp:taxon-name><tp:taxon-name-part taxon-name-part-type="order">Coleoptera</tp:taxon-name-part></tp:taxon-name>: <tp:taxon-name><tp:taxon-name-part taxon-name-part-type="family">Curculionidae</tp:taxon-name-part></tp:taxon-name>: <tp:taxon-name><tp:taxon-name-part taxon-name-part-type="subfamily">Conoderinae</tp:taxon-name-part></tp:taxon-name>) de Guerrero, México y descripción de sus estados immaduros.</article-title> <source>Acta Zoólogica Mexicana (NS)</source> <volume>26</volume>(<issue>2</issue>): <fpage>249</fpage>–<lpage>258</lpage>.</mixed-citation></ref><ref id="B139"><mixed-citation xmlns:xlink="http://www.w3.org/1999/xlink" xlink:type="simple">
          <person-group><name name-style="western"><surname>Schoenherr</surname><given-names>CJ</given-names></name></person-group> (<year>1825</year>) Tabulae synopticae familiae curculionidum. Isis Oken, heft V, columns 581–588.</mixed-citation></ref><ref id="B33"><mixed-citation xmlns:xlink="http://www.w3.org/1999/xlink" xlink:type="simple">
          <person-group><name name-style="western"><surname>Dejean</surname><given-names>PFMA</given-names></name></person-group> (<year>1835</year>) Catalogue de la collection de Coléoptères de M. le Baron Dejean (edn 2). Part 4, Méquignon-Marvis, Paris, 257–360.</mixed-citation></ref><ref id="B143"><mixed-citation xmlns:xlink="http://www.w3.org/1999/xlink" xlink:type="simple">
          <person-group><name name-style="western"><surname>Schoenherr</surname><given-names>CJ</given-names></name></person-group> (<year>1838</year>) <article-title>Genera et species Curculionidum, cum synonymia hujus familiae. Species novae aut hactenus minus cognitae, descriptionibus a Dom. Leonardo Gyllenhal, C.H. Boheman, et entomologis aliis illustratae. Paris, Roret; Lipsiae, Fleischer. Vol.</article-title> <volume>4</volume>(<issue>2</issue>): <fpage>601</fpage>–<lpage>1121</lpage>. [+ pp. 1122–1124 (Corrigenda)]</mixed-citation></ref><ref id="B144"><mixed-citation xmlns:xlink="http://www.w3.org/1999/xlink" xlink:type="simple">
          <person-group><name name-style="western"><surname>Schoenherr</surname><given-names>CJ</given-names></name></person-group> (<year>1845</year>) <article-title>Genera et species Curculionidum, cum synonymia hujus familiae. Species novae aut hactenus minus cognitae, descriptionibus a Dom. Leonardo Gyllenhal, C.H. Boheman, et entomologis aliis ilustratae. Paris, Roret; Lipsiae, Fleischer. Vol.</article-title> <volume>8</volume>(<issue>2</issue>): <fpage>1</fpage>–<lpage>504</lpage>.</mixed-citation></ref><ref id="B93"><mixed-citation xmlns:xlink="http://www.w3.org/1999/xlink" xlink:type="simple">
          <person-group><name name-style="western"><surname>Kirsch</surname></name></person-group> (<year>1875a</year>) <article-title>Deutsche Entomologische Zeitschrift: Beitrage zur Kenntniss der Peruanischen Kaferfauna auf Dr. Abendroth’s Sammlungen basirt.</article-title> <source>Deutsche Entomologische Zeitschrift</source> <volume>19</volume>(<issue>1</issue>): <fpage>161</fpage>–<lpage>208</lpage>.</mixed-citation></ref><ref id="B94"><mixed-citation xmlns:xlink="http://www.w3.org/1999/xlink" xlink:type="simple">
          <person-group><name name-style="western"><surname>Kirsch</surname></name></person-group> (<year>1875b</year>) <article-title>Deutsche Entomologische Zeitschrift: Beitrage zur Kenntniss der Peruanischen Kaferfauna auf Dr. Abendroth’s Sammlungen basirt.</article-title> <source>Deutsche Entomologische Zeitschrift</source> <volume>19</volume>(<issue>2</issue>): <fpage>241</fpage>–<lpage>304</lpage>.</mixed-citation></ref><ref id="B56"><mixed-citation xmlns:xlink="http://www.w3.org/1999/xlink" xlink:type="simple">
          <person-group><name name-style="western"><surname>Heller</surname><given-names>KM</given-names></name></person-group> (<year>1895</year>) Zygopiden-Studien II, mit besonderer Berücksichtigung der Gattung <italic><tp:taxon-name><tp:taxon-name-part taxon-name-part-type="genus">Copturus</tp:taxon-name-part></tp:taxon-name></italic>. Abhandlungen und Berichte des Königlichen Zoologischen und Anthropologisch-Etnographischen Museums zu Dresden 1894/95 (11): 1–70.</mixed-citation></ref><ref id="B153"><mixed-citation xmlns:xlink="http://www.w3.org/1999/xlink" xlink:type="simple">
          <person-group><name name-style="western"><surname>Wibmer</surname><given-names>GJ</given-names></name><name name-style="western"><surname>O’Brien</surname><given-names>CW</given-names></name></person-group> (<year>1986</year>) <article-title>Annotated checklist of the weevils (<tp:taxon-name><tp:taxon-name-part taxon-name-part-type="family">Curculionidae</tp:taxon-name-part></tp:taxon-name> <italic>sensu lato</italic>) of South America (<tp:taxon-name><tp:taxon-name-part taxon-name-part-type="order">Coleoptera</tp:taxon-name-part></tp:taxon-name>: <tp:taxon-name><tp:taxon-name-part taxon-name-part-type="family">Curculionidae</tp:taxon-name-part></tp:taxon-name>).</article-title> <source>Memoirs of the American Entomological Institute Number</source> <volume>39</volume>: <fpage>1</fpage>–<lpage>563</lpage>.</mixed-citation></ref><ref id="B1"><mixed-citation xmlns:xlink="http://www.w3.org/1999/xlink" xlink:type="simple">
          <person-group><name name-style="western"><surname>Alonso-Zarazaga</surname><given-names>MA</given-names></name><name name-style="western"><surname>Lyal</surname><given-names>CHC</given-names></name></person-group> (<year>1999</year>) <source>A world catalogue of families and genera of <tp:taxon-name><tp:taxon-name-part taxon-name-part-type="superfamily">Curculionoidea</tp:taxon-name-part></tp:taxon-name> (<tp:taxon-name><tp:taxon-name-part taxon-name-part-type="class">Insecta</tp:taxon-name-part></tp:taxon-name>: <tp:taxon-name><tp:taxon-name-part taxon-name-part-type="order">Coleoptera</tp:taxon-name-part></tp:taxon-name>) (excepting <tp:taxon-name><tp:taxon-name-part taxon-name-part-type="family">Scolytidae</tp:taxon-name-part></tp:taxon-name> and <tp:taxon-name><tp:taxon-name-part taxon-name-part-type="family">Platypodidae</tp:taxon-name-part></tp:taxon-name>).</source> <publisher-name>Entomopraxis</publisher-name>, <publisher-loc>Barcelona</publisher-loc>, <size units="page">315 pp</size>.</mixed-citation></ref><ref id="B63"><mixed-citation xmlns:xlink="http://www.w3.org/1999/xlink" xlink:type="simple">
          <person-group><name name-style="western"><surname>Hespenheide</surname><given-names>HA</given-names></name></person-group> (<year>1984</year>) <article-title>New Neotropical species of putative ant-mimicking weevils (<tp:taxon-name><tp:taxon-name-part taxon-name-part-type="order">Coleoptera</tp:taxon-name-part></tp:taxon-name>: <tp:taxon-name><tp:taxon-name-part taxon-name-part-type="family">Curculionidae</tp:taxon-name-part></tp:taxon-name>: <tp:taxon-name><tp:taxon-name-part taxon-name-part-type="subfamily">Zygopinae</tp:taxon-name-part></tp:taxon-name>).</article-title> <source>The Coleopterists Bulletin</source> <volume>38</volume>(<issue>4</issue>): <fpage>313</fpage>–<lpage>321</lpage>.</mixed-citation></ref><ref id="B28"><mixed-citation xmlns:xlink="http://www.w3.org/1999/xlink" xlink:type="simple">
          <person-group><name name-style="western"><surname>Costa-Lima</surname><given-names>A da</given-names></name></person-group> (<year>1956</year>) <article-title>Insetos do Brasil. 10° Tomo, Coleópteros, 4.<sup>a</sup> e última parte. Escola Nacional de Agronomia.</article-title> <source>Série Didática</source> <volume>12</volume>: <fpage>3</fpage>–<lpage>373</lpage>.</mixed-citation></ref></ref-list></tp:taxon-treatment>
