# Supplementary material for: Review of the genera of Conoderinae (Coleoptera, Curculionidae) from North America, Central America, and the Caribbean
Source: Zookeys. 2017 Jul 7;(683):51–138. doi: 10.3897/zookeys.683.12080 (PMC5523356; doi:10.3897/zookeys.683.12080)
Supplement: XML Treatment for Coturpus [file zookeys.683.12080-treatment16.xml]

<!DOCTYPE tp:taxon-treatment
  PUBLIC "-//TaxonX//DTD Taxonomic Treatment Publishing DTD v0 20100105//EN" "tax-treatment-NSO.dtd">
<tp:taxon-treatment xmlns:tp="http://www.plazi.org/taxpub"><tp:treatment-meta><kwd-group><label>Taxon classification</label><kwd><named-content xmlns:xlink="http://www.w3.org/1999/xlink" content-type="kingdom">Animalia</named-content></kwd><kwd><named-content xmlns:xlink="http://www.w3.org/1999/xlink" content-type="order">Coleoptera</named-content></kwd><kwd><named-content xmlns:xlink="http://www.w3.org/1999/xlink" content-type="family">Curculionidae</named-content></kwd></kwd-group><mixed-citation publication-type="journal"><person-group><name><surname>Anzaldo</surname><given-names>Salvatore S.</given-names></name></person-group><article-title>Review of the genera of <tp:taxon-name><tp:taxon-name-part taxon-name-part-type="subfamily">Conoderinae</tp:taxon-name-part></tp:taxon-name> (<tp:taxon-name><tp:taxon-name-part taxon-name-part-type="order">Coleoptera</tp:taxon-name-part></tp:taxon-name>, <tp:taxon-name><tp:taxon-name-part taxon-name-part-type="family">Curculionidae</tp:taxon-name-part></tp:taxon-name>) from North America, Central America, and the Caribbean</article-title><source>Zookeys</source><day>7</day><month>7</month><year>2017</year><volume>2017</volume><issue>683</issue><fpage>51</fpage><lpage>138</lpage><pub-id pub-id-type="doi">10.3897/zookeys.683.12080</pub-id></mixed-citation></tp:treatment-meta><tp:nomenclature><tp:taxon-name>
            <tp:taxon-name-part taxon-name-part-type="genus" reg="Coturpus">Coturpus</tp:taxon-name-part>
          </tp:taxon-name><tp:taxon-authority>R.S. Anderson, 1994: 480</tp:taxon-authority><xref ref-type="fig" rid="F9">Fig. 77</xref></tp:nomenclature><tp:treatment-sec sec-type="type species" id="SECID0EHCDK"><title>Type species.</title><p>
            <italic><tp:taxon-name><tp:taxon-name-part taxon-name-part-type="genus" reg="Coturpus">Coturpus</tp:taxon-name-part> <tp:taxon-name-part taxon-name-part-type="species" reg="arcuatus">arcuatus</tp:taxon-name-part></tp:taxon-name></italic> R.S. Anderson, 1994.</p></tp:treatment-sec><tp:treatment-sec sec-type="Gender" id="SECID0EYCDK"><title>Gender.</title><p>Masculine.</p></tp:treatment-sec><tp:treatment-sec sec-type="diagnosis" id="SECID0E4CDK"><title>Diagnosis.</title><p>Within the <italic><tp:taxon-name><tp:taxon-name-part taxon-name-part-type="genus" reg="Eulechriops">Eulechriops</tp:taxon-name-part></tp:taxon-name></italic> complex of genera, <italic><tp:taxon-name><tp:taxon-name-part taxon-name-part-type="genus" reg="Coturpus">Coturpus</tp:taxon-name-part></tp:taxon-name></italic> can be identified by lacking a striolate profemoral patch (as in <italic><tp:taxon-name><tp:taxon-name-part taxon-name-part-type="genus" reg="Copturomimus">Copturomimus</tp:taxon-name-part></tp:taxon-name></italic>), lacking a very prominent receptacle on the mesoventrite (as in <italic><tp:taxon-name><tp:taxon-name-part taxon-name-part-type="genus" reg="Turcopus">Turcopus</tp:taxon-name-part></tp:taxon-name></italic>), lacking the premucro-like inner flange at the tibial apex (as in <italic><tp:taxon-name><tp:taxon-name-part taxon-name-part-type="genus" reg="Cylindrocopturinus">Cylindrocopturinus</tp:taxon-name-part></tp:taxon-name></italic>), and can be differentiated from the observed species of <italic><tp:taxon-name><tp:taxon-name-part taxon-name-part-type="genus" reg="Eulechriops">Eulechriops</tp:taxon-name-part></tp:taxon-name></italic> by bearing elongate setae on the ventral surface of strongly arcuate hind legs at least in the males and by lacking a procoxal mesal tooth (though with the vast numbers of undescribed <italic><tp:taxon-name><tp:taxon-name-part taxon-name-part-type="genus" reg="Eulechriops">Eulechriops</tp:taxon-name-part></tp:taxon-name></italic> it is difficult to rule out the absence of this character from that genus).</p></tp:treatment-sec><tp:treatment-sec sec-type="notes" id="SECID0EUEDK"><title>Notes.</title><p>Females are unknown, and R.S. <xref ref-type="bibr" rid="B3">Anderson (1994</xref>: 482) suspects the modified hind legs to be found only in males as similar modification to the hind legs is known only in male <italic><tp:taxon-name><tp:taxon-name-part taxon-name-part-type="genus" reg="Cylindrocopturinus">Cylindrocopturinus</tp:taxon-name-part></tp:taxon-name></italic>.</p></tp:treatment-sec><tp:treatment-sec sec-type="Phylogenetic relationships" id="SECID0EFFDK"><title>Phylogenetic relationships.</title><p>R.S. <xref ref-type="bibr" rid="B3">Anderson (1994</xref>: 462) proposed a relationship to <italic><tp:taxon-name><tp:taxon-name-part taxon-name-part-type="genus" reg="Cylindrocopturinus">Cylindrocopturinus</tp:taxon-name-part></tp:taxon-name></italic> based on the presence of elongate setae on the ventral surface of the hind legs in males. This genus is difficult to separate from large and variable <italic><tp:taxon-name><tp:taxon-name-part taxon-name-part-type="genus" reg="Eulechriops">Eulechriops</tp:taxon-name-part></tp:taxon-name>. <tp:taxon-name><tp:taxon-name-part taxon-name-part-type="genus" reg="Coturpus">Coturpus</tp:taxon-name-part></tp:taxon-name></italic> can be further separated from <italic><tp:taxon-name><tp:taxon-name-part taxon-name-part-type="genus" reg="Turcopus">Turcopus</tp:taxon-name-part></tp:taxon-name></italic> and <italic><tp:taxon-name><tp:taxon-name-part taxon-name-part-type="genus" reg="Cylindrocopturinus">Cylindrocopturinus</tp:taxon-name-part></tp:taxon-name></italic> by genitalic characters given by R.S. <xref ref-type="bibr" rid="B3">Anderson (1994)</xref>.</p></tp:treatment-sec><tp:treatment-sec sec-type="host" id="SECID0EVGDK"><title>Host associations.</title><p>The genus has been collected on mistletoe, <italic><tp:taxon-name><tp:taxon-name-part taxon-name-part-type="genus" reg="Phoradendron">Phoradendron</tp:taxon-name-part></tp:taxon-name></italic> Nutt. (<tp:taxon-name><tp:taxon-name-part taxon-name-part-type="family">Santalaceae</tp:taxon-name-part></tp:taxon-name>) on <italic><tp:taxon-name><tp:taxon-name-part taxon-name-part-type="genus" reg="Quercus">Quercus</tp:taxon-name-part></tp:taxon-name></italic> (R.S. <xref ref-type="bibr" rid="B3">Anderson 1994</xref>: 484).</p></tp:treatment-sec><tp:treatment-sec sec-type="Described species" id="SECID0ESHDK"><title>Described species.</title><p>One (R.S. <xref ref-type="bibr" rid="B3">Anderson 1994</xref>).</p></tp:treatment-sec><tp:treatment-sec sec-type="Range" id="SECID0E3HDK"><title>Range.</title><p>Mexico.</p></tp:treatment-sec><tp:treatment-sec><!--Section generated to contain objects referenced in tp:taxon-treatment.--><fig id="F9" position="float" orientation="portrait"><label>Figures 75–78.</label><caption><p>Lateral and dorsal habitus images of <tp:taxon-name><tp:taxon-name-part taxon-name-part-type="genus" reg="Lechriopini">Lechriopini</tp:taxon-name-part></tp:taxon-name>. <bold>75a–b</bold> <italic><tp:taxon-name><tp:taxon-name-part taxon-name-part-type="genus" reg="Copturomorpha">Copturomorpha</tp:taxon-name-part></tp:taxon-name></italic> sp. [ASUHIC0086641] <bold>76a–b</bold> <italic><tp:taxon-name><tp:taxon-name-part taxon-name-part-type="genus" reg="Copturus">Copturus</tp:taxon-name-part> <tp:taxon-name-part taxon-name-part-type="species" reg="aurivillianus">aurivillianus</tp:taxon-name-part></tp:taxon-name></italic> [ASUHIC0024140] <bold>77a–b</bold> <italic><tp:taxon-name><tp:taxon-name-part taxon-name-part-type="genus" reg="Coturpus">Coturpus</tp:taxon-name-part> <tp:taxon-name-part taxon-name-part-type="species" reg="arcuatus">arcuatus</tp:taxon-name-part></tp:taxon-name></italic> [ARTSYS0000531] <bold>78a–b</bold> <italic><tp:taxon-name><tp:taxon-name-part taxon-name-part-type="genus" reg="Cylindrocopturinus">Cylindrocopturinus</tp:taxon-name-part> <tp:taxon-name-part taxon-name-part-type="species" reg="pictus">pictus</tp:taxon-name-part></tp:taxon-name></italic> [SSAC0001288]. Scale bars = 2 mm.</p></caption><graphic xmlns:xlink="http://www.w3.org/1999/xlink" xlink:href="zookeys-683-051-g009.jpg" position="float" orientation="portrait" xlink:type="simple" id="oo_143833.jpg"/></fig></tp:treatment-sec><ref-list><ref id="B3"><mixed-citation xmlns:xlink="http://www.w3.org/1999/xlink" xlink:type="simple">
          <person-group><name name-style="western"><surname>Anderson</surname><given-names>RS</given-names></name></person-group> (<year>1994</year>) <article-title>A review of New World weevils associated with <tp:taxon-name><tp:taxon-name-part taxon-name-part-type="family">Viscaceae</tp:taxon-name-part></tp:taxon-name> (mistletoes [in part]) including descriptions of new genera and new species (<tp:taxon-name><tp:taxon-name-part taxon-name-part-type="order">Coleoptera</tp:taxon-name-part></tp:taxon-name>: <tp:taxon-name><tp:taxon-name-part taxon-name-part-type="family">Curculionidae</tp:taxon-name-part></tp:taxon-name>).</article-title> <source>Journal of Natural History</source> <volume>28</volume>(<issue>2</issue>): <fpage>435</fpage>–<lpage>492</lpage>. <ext-link xlink:type="simple" ext-link-type="doi" xlink:href="10.1080/00222939400770201">https://doi.org/10.1080/00222939400770201</ext-link></mixed-citation></ref></ref-list></tp:taxon-treatment>
