# Supplementary material for: Review of the genera of Conoderinae (Coleoptera, Curculionidae) from North America, Central America, and the Caribbean
Source: Zookeys. 2017 Jul 7;(683):51–138. doi: 10.3897/zookeys.683.12080 (PMC5523356; doi:10.3897/zookeys.683.12080)
Supplement: XML Treatment for Eulechriops [file zookeys.683.12080-treatment18.xml]

<!DOCTYPE tp:taxon-treatment
  PUBLIC "-//TaxonX//DTD Taxonomic Treatment Publishing DTD v0 20100105//EN" "tax-treatment-NSO.dtd">
<tp:taxon-treatment xmlns:tp="http://www.plazi.org/taxpub"><tp:treatment-meta><kwd-group><label>Taxon classification</label><kwd><named-content xmlns:xlink="http://www.w3.org/1999/xlink" content-type="kingdom">Animalia</named-content></kwd><kwd><named-content xmlns:xlink="http://www.w3.org/1999/xlink" content-type="order">Coleoptera</named-content></kwd><kwd><named-content xmlns:xlink="http://www.w3.org/1999/xlink" content-type="family">Curculionidae</named-content></kwd></kwd-group><mixed-citation publication-type="journal"><person-group><name><surname>Anzaldo</surname><given-names>Salvatore S.</given-names></name></person-group><article-title>Review of the genera of <tp:taxon-name><tp:taxon-name-part taxon-name-part-type="subfamily">Conoderinae</tp:taxon-name-part></tp:taxon-name> (<tp:taxon-name><tp:taxon-name-part taxon-name-part-type="order">Coleoptera</tp:taxon-name-part></tp:taxon-name>, <tp:taxon-name><tp:taxon-name-part taxon-name-part-type="family">Curculionidae</tp:taxon-name-part></tp:taxon-name>) from North America, Central America, and the Caribbean</article-title><source>Zookeys</source><day>7</day><month>7</month><year>2017</year><volume>2017</volume><issue>683</issue><fpage>51</fpage><lpage>138</lpage><pub-id pub-id-type="doi">10.3897/zookeys.683.12080</pub-id></mixed-citation></tp:treatment-meta><tp:nomenclature><tp:taxon-name>
            <tp:taxon-name-part taxon-name-part-type="genus" reg="Eulechriops">Eulechriops</tp:taxon-name-part>
          </tp:taxon-name><tp:taxon-authority>Faust, 1896: 91</tp:taxon-authority><xref ref-type="fig" rid="F10">Fig. 79</xref><tp:nomenclature-citation-list><tp:nomenclature-citation><tp:taxon-name/><comment>= <tp:taxon-name><tp:taxon-name-part taxon-name-part-type="genus" reg="Zygomicrus">Zygomicrus</tp:taxon-name-part></tp:taxon-name> Casey, 1897: 679 [Syn.: Champion, 1906b: 109 (with doubt); <xref ref-type="bibr" rid="B8">Blatchley and Leng 1916</xref>: 423]. Type species: <tp:taxon-name><tp:taxon-name-part taxon-name-part-type="genus" reg="Eccoptus">Eccoptus</tp:taxon-name-part> <tp:taxon-name-part taxon-name-part-type="species" reg="minutus">minutus</tp:taxon-name-part></tp:taxon-name> LeConte, 1824 [by monotypy]. </comment></tp:nomenclature-citation></tp:nomenclature-citation-list></tp:nomenclature><tp:treatment-sec sec-type="type species" id="SECID0EGXDK"><title>Type species.</title><p>
            <italic><tp:taxon-name><tp:taxon-name-part taxon-name-part-type="genus" reg="Eulechriops">Eulechriops</tp:taxon-name-part> <tp:taxon-name-part taxon-name-part-type="species" reg="erythroleucus">erythroleucus</tp:taxon-name-part></tp:taxon-name></italic> Faust, 1896 [by subsequent designation: <xref ref-type="bibr" rid="B146">Sleeper 1963</xref>: 215].</p></tp:treatment-sec><tp:treatment-sec sec-type="Gender" id="SECID0E2XDK"><title>Gender.</title><p>Masculine.</p><fig id="F10" position="float" orientation="portrait"><label>Figures 79–82.</label><caption><p>Lateral and dorsal habitus images of <tp:taxon-name><tp:taxon-name-part taxon-name-part-type="genus" reg="Lechriopini">Lechriopini</tp:taxon-name-part></tp:taxon-name>. <bold>79a–b</bold> <italic><tp:taxon-name><tp:taxon-name-part taxon-name-part-type="genus" reg="Eulechriops">Eulechriops</tp:taxon-name-part> <tp:taxon-name-part taxon-name-part-type="species" reg="minutus">minutus</tp:taxon-name-part></tp:taxon-name></italic> [ASUHIC0024145] <bold>80a–b</bold> <italic><tp:taxon-name><tp:taxon-name-part taxon-name-part-type="genus" reg="Euzurus">Euzurus</tp:taxon-name-part> <tp:taxon-name-part taxon-name-part-type="species" reg="ornativentris">ornativentris</tp:taxon-name-part></tp:taxon-name></italic> [ARTSYS0000800]. <bold>81a–b</bold> <italic><tp:taxon-name><tp:taxon-name-part taxon-name-part-type="genus" reg="Hoplocopturus">Hoplocopturus</tp:taxon-name-part> <tp:taxon-name-part taxon-name-part-type="species" reg="varipes">varipes</tp:taxon-name-part></tp:taxon-name></italic> [SSAC0001086] <bold>82a–b</bold> <italic><tp:taxon-name><tp:taxon-name-part taxon-name-part-type="genus" reg="Lechriops">Lechriops</tp:taxon-name-part> <tp:taxon-name-part taxon-name-part-type="species" reg="vestitus">vestitus</tp:taxon-name-part></tp:taxon-name></italic> [SSAC0001114]. Scale bars = 2 mm.</p></caption><graphic xmlns:xlink="http://www.w3.org/1999/xlink" xlink:href="zookeys-683-051-g010.jpg" position="float" orientation="portrait" xlink:type="simple" id="oo_143834.jpg"/></fig></tp:treatment-sec><tp:treatment-sec sec-type="diagnosis" id="SECID0EH1DK"><title>Diagnosis.</title><p>
            <italic><tp:taxon-name><tp:taxon-name-part taxon-name-part-type="genus" reg="Eulechriops">Eulechriops</tp:taxon-name-part></tp:taxon-name></italic> is a large and variable genus that can be identified from related genera by the following combination of characters: antennal funicular article 2 is not longer than 1; the mesoventrite has a carinate channel that can terminate on the meso- or metaventrite, but when closed on the mesoventrite it is not pronounced and sharply carinate (as in <italic><tp:taxon-name><tp:taxon-name-part taxon-name-part-type="genus" reg="Turcopus">Turcopus</tp:taxon-name-part></tp:taxon-name></italic>); the femora are not carinate and are ventrally unarmed; the profemora lack a striolate patch (as in <italic><tp:taxon-name><tp:taxon-name-part taxon-name-part-type="genus" reg="Copturomorpha">Copturomorpha</tp:taxon-name-part></tp:taxon-name></italic>); the pronotum lacks a strongly convex, arcuate pronotal carina (as in <italic><tp:taxon-name><tp:taxon-name-part taxon-name-part-type="genus" reg="Macrolechriops">Macrolechriops</tp:taxon-name-part></tp:taxon-name></italic>), and the hind legs are not sexually dimorphic (as in <italic><tp:taxon-name><tp:taxon-name-part taxon-name-part-type="genus" reg="Cylindrocopturinus">Cylindrocopturinus</tp:taxon-name-part></tp:taxon-name></italic> and <italic><tp:taxon-name><tp:taxon-name-part taxon-name-part-type="genus" reg="Coturpus">Coturpus</tp:taxon-name-part></tp:taxon-name></italic>).</p></tp:treatment-sec><tp:treatment-sec sec-type="notes" id="SECID0EX2DK"><title>Notes.</title><p>The genus was erected by <xref ref-type="bibr" rid="B41">Faust (1896</xref>: 91, in footnote) to accommodate <italic><tp:taxon-name><tp:taxon-name-part taxon-name-part-type="genus" reg="Lechriops">Lechriops</tp:taxon-name-part></tp:taxon-name></italic> that have unarmed, non-carinate femora; <xref ref-type="bibr" rid="B108">Marshall (1922</xref>: 70) notes the lack of interdependence of these two characters. The type species was not originally designated by Faust and is given by <xref ref-type="bibr" rid="B146">Sleeper (1963)</xref> as the Venezuelan species <italic><tp:taxon-name><tp:taxon-name-part taxon-name-part-type="genus" reg="Eulechriops">E.</tp:taxon-name-part> <tp:taxon-name-part taxon-name-part-type="species" reg="erythroleucus">erythroleucus</tp:taxon-name-part></tp:taxon-name></italic>, which was the first of three species described by Faust under his new genus – this was apparently overlooked in subsequent catalogs where the type species is listed <!--PageBreak-->as undesignated. <italic><tp:taxon-name><tp:taxon-name-part taxon-name-part-type="genus" reg="Eulechriops">Eulechriops</tp:taxon-name-part></tp:taxon-name></italic> is possibly the most diverse genus of Conoderine when considering the large number of undescribed species (<xref ref-type="bibr" rid="B74">Hespenheide 2007</xref>), as well as the most speciose genus of <tp:taxon-name><tp:taxon-name-part taxon-name-part-type="subfamily">Conoderinae</tp:taxon-name-part></tp:taxon-name> in the Caribbean region with sixteen species described by <xref ref-type="bibr" rid="B81">Hustache (1932a)</xref> from Guadeloupe.</p></tp:treatment-sec><tp:treatment-sec sec-type="key" id="SECID0ED5DK"><title>
            <tp:taxon-name><tp:taxon-name-part taxon-name-part-type="genus" reg="Keys">Keys</tp:taxon-name-part></tp:taxon-name>.</title><p>
            <xref ref-type="bibr" rid="B20">Champion 1906b</xref>: 110 (for Central America), <xref ref-type="bibr" rid="B80">Hustache 1931</xref>: 285 (for Guadeloupe), <xref ref-type="bibr" rid="B69">Hespenheide 2003</xref>: 95 (for two U.S. species).</p></tp:treatment-sec><tp:treatment-sec sec-type="Phylogenetic relationships" id="SECID0E35DK"><title>Phylogenetic relationships.</title><p>The genus is likely related to the genera <italic><tp:taxon-name><tp:taxon-name-part taxon-name-part-type="genus" reg="Copturomorpha">Copturomorpha</tp:taxon-name-part></tp:taxon-name></italic>, <italic><tp:taxon-name><tp:taxon-name-part taxon-name-part-type="genus" reg="Macrolechriops">Macrolechriops</tp:taxon-name-part></tp:taxon-name></italic>, <italic><tp:taxon-name><tp:taxon-name-part taxon-name-part-type="genus" reg="Cylindrocopturinus">Cylindrocopturinus</tp:taxon-name-part></tp:taxon-name></italic>, <italic><tp:taxon-name><tp:taxon-name-part taxon-name-part-type="genus" reg="Turcopus">Turcopus</tp:taxon-name-part></tp:taxon-name></italic>, and <italic><tp:taxon-name><tp:taxon-name-part taxon-name-part-type="genus" reg="Coturpus">Coturpus</tp:taxon-name-part></tp:taxon-name></italic>, most of which have a combination of the following characters: unarmed, non-carinate metafemora, a funicular article 2 that is not longer than article 1, and the rostral channel of the mesoventrite with relatively parallel longitudinal carinae. The species recognized as <italic><tp:taxon-name><tp:taxon-name-part taxon-name-part-type="genus" reg="Eulechriops">Eulechriops</tp:taxon-name-part></tp:taxon-name></italic> are unlikely to represent a monophyletic group (<xref ref-type="bibr" rid="B72">Hespenheide 2005</xref>b) and the species currently recognized in the genus can only be identified to <italic><tp:taxon-name><tp:taxon-name-part taxon-name-part-type="genus" reg="Eulechriops">Eulechriops</tp:taxon-name-part></tp:taxon-name></italic> by not having the distinguishing characters of the aforementioned related (and smaller) genera.</p></tp:treatment-sec><tp:treatment-sec sec-type="host" id="SECID0EXAEK"><title>Host associations.</title><p>Mostly unknown. Two of the three U.S. species and related Mexican species (of the <italic><tp:taxon-name><tp:taxon-name-part taxon-name-part-type="genus" reg="Eccoptus">E.</tp:taxon-name-part> <tp:taxon-name-part taxon-name-part-type="species" reg="minutus">minutus</tp:taxon-name-part></tp:taxon-name></italic> species group of <xref ref-type="bibr" rid="B69">Hespenheide 2003</xref>) are associated with <italic><tp:taxon-name><tp:taxon-name-part taxon-name-part-type="genus" reg="Quercus">Quercus</tp:taxon-name-part></tp:taxon-name></italic> (<xref ref-type="bibr" rid="B146">Sleeper 1963</xref>, <xref ref-type="bibr" rid="B69">Hespenheide 2003</xref>). Several undetermined Central American species have been reared from <italic><tp:taxon-name><tp:taxon-name-part taxon-name-part-type="genus" reg="Cecropia">Cecropia</tp:taxon-name-part></tp:taxon-name></italic>, <italic><tp:taxon-name><tp:taxon-name-part taxon-name-part-type="genus" reg="Coussapoa">Coussapoa</tp:taxon-name-part></tp:taxon-name></italic> Aubl. and <italic><tp:taxon-name><tp:taxon-name-part taxon-name-part-type="genus" reg="Pourouma">Pourouma</tp:taxon-name-part></tp:taxon-name></italic> Aubl. (<tp:taxon-name><tp:taxon-name-part taxon-name-part-type="family">Urticaceae</tp:taxon-name-part></tp:taxon-name>) (<xref ref-type="bibr" rid="B90">Jordal and Kirkendall 1998</xref>: 159, <xref ref-type="bibr" rid="B101">LaPierre 2002</xref>). Some South American species have been reared from <italic><tp:taxon-name><tp:taxon-name-part taxon-name-part-type="genus" reg="Rubus">Rubus</tp:taxon-name-part></tp:taxon-name></italic> L. (<tp:taxon-name><tp:taxon-name-part taxon-name-part-type="family">Rosaceae</tp:taxon-name-part></tp:taxon-name> Juss.) (<xref ref-type="bibr" rid="B72">Hespenheide 2005</xref>), <italic><tp:taxon-name><tp:taxon-name-part taxon-name-part-type="genus" reg="Manihot">Manihot</tp:taxon-name-part></tp:taxon-name></italic> Mill. (<tp:taxon-name><tp:taxon-name-part taxon-name-part-type="family">Euphorbiaceae</tp:taxon-name-part></tp:taxon-name> Juss.) (<xref ref-type="bibr" rid="B114">Monte 1938</xref>) and <italic><tp:taxon-name><tp:taxon-name-part taxon-name-part-type="genus" reg="Gossypium">Gossypium</tp:taxon-name-part></tp:taxon-name></italic> L. (<tp:taxon-name><tp:taxon-name-part taxon-name-part-type="family">Malvaceae</tp:taxon-name-part></tp:taxon-name>) (<xref ref-type="bibr" rid="B5">Barber 1926</xref>).</p></tp:treatment-sec><tp:treatment-sec sec-type="Described species" id="SECID0ENEEK"><title>Described species.</title><p>Fifty-seven species are known from the focal region (with one described by <xref ref-type="bibr" rid="B74">Hespenheide 2007</xref> and one fossil species described by <xref ref-type="bibr" rid="B133">Poinar and Legalov 2013</xref>) and an additional 31 species are known from South America (<xref ref-type="bibr" rid="B153">Wibmer and O’Brien 1986</xref>: 264, with one more described by <xref ref-type="bibr" rid="B72">Hespenheide 2005</xref>b).</p></tp:treatment-sec><tp:treatment-sec sec-type="Range" id="SECID0EDFEK"><title>Range.</title><p>U.S.A., Mexico, Belize, Guatemala, Honduras, Nicaragua, Costa Rica, Panama, Dominican Republic (<xref ref-type="bibr" rid="B133">Poinar and Legalov 2013</xref>, fossil), Guadeloupe; South America.</p></tp:treatment-sec><ref-list><ref id="B8"><mixed-citation xmlns:xlink="http://www.w3.org/1999/xlink" xlink:type="simple">
          <person-group><name name-style="western"><surname>Blatchley</surname><given-names>WS</given-names></name><name name-style="western"><surname>Leng</surname><given-names>CW</given-names></name></person-group> (<year>1916</year>) <source><tp:taxon-name><tp:taxon-name-part taxon-name-part-type="genus">Rhynchophora</tp:taxon-name-part></tp:taxon-name> or weevils of North Eastern America.</source> <publisher-name>The Nature Publishing Company</publisher-name>, <publisher-loc>Indianapolis</publisher-loc>, <size units="page">682 pp</size>. <ext-link xlink:type="simple" ext-link-type="doi" xlink:href="10.5962/bhl.title.122480">https://doi.org/10.5962/bhl.title.122480</ext-link></mixed-citation></ref><ref id="B146"><mixed-citation xmlns:xlink="http://www.w3.org/1999/xlink" xlink:type="simple">
          <person-group><name name-style="western"><surname>Sleeper</surname><given-names>EL</given-names></name></person-group> (<year>1963</year>) <article-title>A study of the <tp:taxon-name><tp:taxon-name-part taxon-name-part-type="subfamily">Zygopinae</tp:taxon-name-part></tp:taxon-name> (<tp:taxon-name><tp:taxon-name-part taxon-name-part-type="order">Coleoptera</tp:taxon-name-part></tp:taxon-name>: <tp:taxon-name><tp:taxon-name-part taxon-name-part-type="family">Curculionidae</tp:taxon-name-part></tp:taxon-name>) of America north of Mexico, I.</article-title> <source>Bulletin of the Southern California Academy of Sciences</source> <volume>62</volume>(<issue>4</issue>): <fpage>209</fpage>–<lpage>219</lpage>.</mixed-citation></ref><ref id="B41"><mixed-citation xmlns:xlink="http://www.w3.org/1999/xlink" xlink:type="simple">
          <person-group><name name-style="western"><surname>Faust</surname><given-names>J</given-names></name></person-group> (<year>1896</year>) <article-title>Reise von E. Simon in Venezuela. <tp:taxon-name><tp:taxon-name-part taxon-name-part-type="family">Curculionidae</tp:taxon-name-part></tp:taxon-name>. Pars Tertia.</article-title> <source>Stettiner Entomologische Zeitung</source> <volume>57</volume>(<issue>1–6</issue>): <fpage>33</fpage>–<lpage>136</lpage>.</mixed-citation></ref><ref id="B108"><mixed-citation xmlns:xlink="http://www.w3.org/1999/xlink" xlink:type="simple">
          <person-group><name name-style="western"><surname>Marshall</surname><given-names>GAK</given-names></name></person-group> (<year>1922</year>) Some injurious Neotropical weevils. Bulletin of Entomological Research 13(1) 59–71. <ext-link xlink:type="simple" ext-link-type="doi" xlink:href="10.1017/S0007485300045247">https://doi.org/10.1017/S0007485300045247</ext-link></mixed-citation></ref><ref id="B74"><mixed-citation xmlns:xlink="http://www.w3.org/1999/xlink" xlink:type="simple">
          <person-group><name name-style="western"><surname>Hespenheide</surname><given-names>HA</given-names></name></person-group> (<year>2007</year>) <article-title>Two new species of <italic><tp:taxon-name><tp:taxon-name-part taxon-name-part-type="genus">Lissoderes</tp:taxon-name-part></tp:taxon-name></italic> Champion, 1906 (<tp:taxon-name><tp:taxon-name-part taxon-name-part-type="order">Coleoptera</tp:taxon-name-part></tp:taxon-name>: <tp:taxon-name><tp:taxon-name-part taxon-name-part-type="family">Curculionidae</tp:taxon-name-part></tp:taxon-name>: <tp:taxon-name><tp:taxon-name-part taxon-name-part-type="subfamily">Conoderinae</tp:taxon-name-part></tp:taxon-name>) with comments on the ecology of the genus.</article-title> <source>The Coleopterists Bulletin</source> <volume>61</volume>(<issue>4</issue>): <fpage>604</fpage>–<lpage>610</lpage>.</mixed-citation></ref><ref id="B81"><mixed-citation xmlns:xlink="http://www.w3.org/1999/xlink" xlink:type="simple">
          <person-group><name name-style="western"><surname>Hustache</surname><given-names>A</given-names></name></person-group> (<year>1932a</year>) <article-title>Curculionides de la Guadeloupe.</article-title> <source>Faune des Colonies Francaises</source> <volume>5</volume>: <fpage>1</fpage>–<lpage>142</lpage>.</mixed-citation></ref><ref id="B20"><mixed-citation xmlns:xlink="http://www.w3.org/1999/xlink" xlink:type="simple">
          <person-group><name name-style="western"><surname>Champion</surname><given-names>GC</given-names></name></person-group> (<year>1906b</year>) <tp:taxon-name><tp:taxon-name-part taxon-name-part-type="class">Insecta</tp:taxon-name-part></tp:taxon-name> – <tp:taxon-name><tp:taxon-name-part taxon-name-part-type="order">Coleoptera</tp:taxon-name-part></tp:taxon-name> – Rhychophora – <tp:taxon-name><tp:taxon-name-part taxon-name-part-type="family">Curculionidae</tp:taxon-name-part></tp:taxon-name> – <tp:taxon-name><tp:taxon-name-part taxon-name-part-type="subfamily">Curculioninae</tp:taxon-name-part></tp:taxon-name> (part). In: Champion GC (Ed.) Biologia Centrali-Americana (Vol. 4, part 5). 1–136.</mixed-citation></ref><ref id="B80"><mixed-citation xmlns:xlink="http://www.w3.org/1999/xlink" xlink:type="simple">
          <person-group><name name-style="western"><surname>Hustache</surname><given-names>A</given-names></name></person-group> (<year>1931</year>) Curculionides nouveaux de l’Afrique Équatoriale (I<sup>e</sup> partie) Sborník Entomologického oddelění při zoologických sbírkách Národního musea v Praze 9: 11-83.</mixed-citation></ref><ref id="B69"><mixed-citation xmlns:xlink="http://www.w3.org/1999/xlink" xlink:type="simple">
          <person-group><name name-style="western"><surname>Hespenheide</surname><given-names>HA</given-names></name></person-group> (<year>2003</year>) <article-title>A new <italic><tp:taxon-name><tp:taxon-name-part taxon-name-part-type="genus">Eulechriops</tp:taxon-name-part></tp:taxon-name></italic> for the United States (<tp:taxon-name><tp:taxon-name-part taxon-name-part-type="order">Coleoptera</tp:taxon-name-part></tp:taxon-name>: <tp:taxon-name><tp:taxon-name-part taxon-name-part-type="family">Curculionidae</tp:taxon-name-part></tp:taxon-name>: <tp:taxon-name><tp:taxon-name-part taxon-name-part-type="subfamily">Conoderinae</tp:taxon-name-part></tp:taxon-name>).</article-title> <source>The Coleopterists Bulletin</source> <volume>57</volume>(<issue>1</issue>): <fpage>95</fpage>–<lpage>98</lpage>. <ext-link xlink:type="simple" ext-link-type="doi" xlink:href="10.1649/580">https://doi.org/10.1649/580</ext-link></mixed-citation></ref><ref id="B72"><mixed-citation xmlns:xlink="http://www.w3.org/1999/xlink" xlink:type="simple">
          <person-group><name name-style="western"><surname>Hespenheide</surname><given-names>HA</given-names></name></person-group> (<year>2005</year>) <article-title>Weevils of the genera <italic><tp:taxon-name><tp:taxon-name-part taxon-name-part-type="genus">Archocopturus</tp:taxon-name-part></tp:taxon-name></italic> Heller and <italic><tp:taxon-name><tp:taxon-name-part taxon-name-part-type="genus">Zygopsella</tp:taxon-name-part></tp:taxon-name></italic> Champion: sibling species and mimetic homoplasy (<tp:taxon-name><tp:taxon-name-part taxon-name-part-type="order">Coleoptera</tp:taxon-name-part></tp:taxon-name>: <tp:taxon-name><tp:taxon-name-part taxon-name-part-type="family">Curculionidae</tp:taxon-name-part></tp:taxon-name>: <tp:taxon-name><tp:taxon-name-part taxon-name-part-type="subfamily">Conoderinae</tp:taxon-name-part></tp:taxon-name>).</article-title> <source>Proceedings of the Entomological Society of Washington</source> <volume>107</volume>(<issue>3</issue>): <fpage>671</fpage>–<lpage>685</lpage>.</mixed-citation></ref><ref id="B90"><mixed-citation xmlns:xlink="http://www.w3.org/1999/xlink" xlink:type="simple">
          <person-group><name name-style="western"><surname>Jordal</surname><given-names>BH</given-names></name><name name-style="western"><surname>Kirkendall</surname><given-names>LR</given-names></name></person-group> (<year>1998</year>) <article-title>Ecological relationships of a guild of tropical beetles breeding in <italic><tp:taxon-name><tp:taxon-name-part taxon-name-part-type="genus">Cecropia</tp:taxon-name-part></tp:taxon-name></italic> petioles.</article-title> <source>Journal of Tropical Ecology</source> <volume>14</volume>: <fpage>153</fpage>–<lpage>176</lpage>. <ext-link xlink:type="simple" ext-link-type="doi" xlink:href="10.1017/S0266467498000133">https://doi.org/10.1017/S0266467498000133</ext-link></mixed-citation></ref><ref id="B101"><mixed-citation xmlns:xlink="http://www.w3.org/1999/xlink" xlink:type="simple">
          <person-group><name name-style="western"><surname>LaPierre</surname><given-names>LM</given-names></name></person-group> (<year>2002</year>) Diversity and ecology of insect herbivores associated with <italic><tp:taxon-name><tp:taxon-name-part taxon-name-part-type="genus">Cecropia</tp:taxon-name-part></tp:taxon-name></italic> (<tp:taxon-name><tp:taxon-name-part taxon-name-part-type="family">Cecropiaceae</tp:taxon-name-part></tp:taxon-name>) in Costa Rica and their relationship with its <italic><tp:taxon-name><tp:taxon-name-part taxon-name-part-type="genus">Azteca</tp:taxon-name-part></tp:taxon-name></italic> (<tp:taxon-name><tp:taxon-name-part taxon-name-part-type="order">Hymenoptera</tp:taxon-name-part></tp:taxon-name>: <tp:taxon-name><tp:taxon-name-part taxon-name-part-type="family">Formicidae</tp:taxon-name-part></tp:taxon-name>) mutualists. PhD Thesis, University of Californa, Los Angeles.</mixed-citation></ref><ref id="B114"><mixed-citation xmlns:xlink="http://www.w3.org/1999/xlink" xlink:type="simple">
          <person-group><name name-style="western"><surname>Monte</surname><given-names>O</given-names></name></person-group> (<year>1938</year>) <article-title>As pragas [da mandioca] e seu combate.</article-title> <source>Chácaras e Quintaes</source> <volume>57</volume>(<issue>1</issue>): <fpage>183</fpage>–<lpage>197</lpage>.</mixed-citation></ref><ref id="B5"><mixed-citation xmlns:xlink="http://www.w3.org/1999/xlink" xlink:type="simple">
          <person-group><name name-style="western"><surname>Barber</surname><given-names>HS</given-names></name></person-group> (<year>1926</year>) <article-title>A new cotton weevil from Peru.</article-title> <source>Proceedings of the Entomological Society of Washington</source> <volume>28</volume>(<issue>3</issue>): <fpage>53</fpage>–<lpage>54</lpage>.</mixed-citation></ref><ref id="B133"><mixed-citation xmlns:xlink="http://www.w3.org/1999/xlink" xlink:type="simple">
          <person-group><name name-style="western"><surname>Poinar</surname><given-names>G</given-names></name><name name-style="western"><surname>Legalov</surname><given-names>A</given-names></name></person-group> (<year>2013</year>) <article-title>New species of the subfamily <tp:taxon-name><tp:taxon-name-part taxon-name-part-type="subfamily">Conoderinae</tp:taxon-name-part></tp:taxon-name> (<tp:taxon-name><tp:taxon-name-part taxon-name-part-type="order">Coleoptera</tp:taxon-name-part></tp:taxon-name>: Curculiondiae) in Dominican amber.</article-title> <source>Historical Biology</source> <volume>26</volume>(<issue>5</issue>): <fpage>556</fpage>–<lpage>562</lpage>. <ext-link xlink:type="simple" ext-link-type="doi" xlink:href="10.1080/08912963.2013.802311">https://doi.org/10.1080/08912963.2013.802311</ext-link></mixed-citation></ref><ref id="B153"><mixed-citation xmlns:xlink="http://www.w3.org/1999/xlink" xlink:type="simple">
          <person-group><name name-style="western"><surname>Wibmer</surname><given-names>GJ</given-names></name><name name-style="western"><surname>O’Brien</surname><given-names>CW</given-names></name></person-group> (<year>1986</year>) <article-title>Annotated checklist of the weevils (<tp:taxon-name><tp:taxon-name-part taxon-name-part-type="family">Curculionidae</tp:taxon-name-part></tp:taxon-name> <italic>sensu lato</italic>) of South America (<tp:taxon-name><tp:taxon-name-part taxon-name-part-type="order">Coleoptera</tp:taxon-name-part></tp:taxon-name>: <tp:taxon-name><tp:taxon-name-part taxon-name-part-type="family">Curculionidae</tp:taxon-name-part></tp:taxon-name>).</article-title> <source>Memoirs of the American Entomological Institute Number</source> <volume>39</volume>: <fpage>1</fpage>–<lpage>563</lpage>.</mixed-citation></ref></ref-list></tp:taxon-treatment>
