# Supplementary material for: Review of the genera of Conoderinae (Coleoptera, Curculionidae) from North America, Central America, and the Caribbean
Source: Zookeys. 2017 Jul 7;(683):51–138. doi: 10.3897/zookeys.683.12080 (PMC5523356; doi:10.3897/zookeys.683.12080)
Supplement: XML Treatment for Hoplocopturus [file zookeys.683.12080-treatment20.xml]

<!DOCTYPE tp:taxon-treatment
  PUBLIC "-//TaxonX//DTD Taxonomic Treatment Publishing DTD v0 20100105//EN" "tax-treatment-NSO.dtd">
<tp:taxon-treatment xmlns:tp="http://www.plazi.org/taxpub"><tp:treatment-meta><kwd-group><label>Taxon classification</label><kwd><named-content xmlns:xlink="http://www.w3.org/1999/xlink" content-type="kingdom">Animalia</named-content></kwd><kwd><named-content xmlns:xlink="http://www.w3.org/1999/xlink" content-type="order">Coleoptera</named-content></kwd><kwd><named-content xmlns:xlink="http://www.w3.org/1999/xlink" content-type="family">Curculionidae</named-content></kwd></kwd-group><mixed-citation publication-type="journal"><person-group><name><surname>Anzaldo</surname><given-names>Salvatore S.</given-names></name></person-group><article-title>Review of the genera of <tp:taxon-name><tp:taxon-name-part taxon-name-part-type="subfamily">Conoderinae</tp:taxon-name-part></tp:taxon-name> (<tp:taxon-name><tp:taxon-name-part taxon-name-part-type="order">Coleoptera</tp:taxon-name-part></tp:taxon-name>, <tp:taxon-name><tp:taxon-name-part taxon-name-part-type="family">Curculionidae</tp:taxon-name-part></tp:taxon-name>) from North America, Central America, and the Caribbean</article-title><source>Zookeys</source><day>7</day><month>7</month><year>2017</year><volume>2017</volume><issue>683</issue><fpage>51</fpage><lpage>138</lpage><pub-id pub-id-type="doi">10.3897/zookeys.683.12080</pub-id></mixed-citation></tp:treatment-meta><tp:nomenclature><tp:taxon-name>
            <tp:taxon-name-part taxon-name-part-type="genus" reg="Hoplocopturus">Hoplocopturus</tp:taxon-name-part>
          </tp:taxon-name><tp:taxon-authority>Heller, 1895: 50</tp:taxon-authority><xref ref-type="fig" rid="F1">Figs 9</xref><xref ref-type="fig" rid="F6">, 55</xref><xref ref-type="fig" rid="F6">, 63</xref><xref ref-type="fig" rid="F10">, 81</xref></tp:nomenclature><tp:treatment-sec sec-type="type species" id="SECID0EQMEK"><title>Type species.</title><p>
            <italic><tp:taxon-name><tp:taxon-name-part taxon-name-part-type="genus" reg="Copturus">Copturus</tp:taxon-name-part> <tp:taxon-name-part taxon-name-part-type="species" reg="armatus">armatus</tp:taxon-name-part></tp:taxon-name></italic> Gyllenhal, 1838 [by original designation].</p></tp:treatment-sec><tp:treatment-sec sec-type="Gender" id="SECID0EBNEK"><title>Gender.</title><p>Masculine.</p><fig id="F6" position="float" orientation="portrait"><label>Figures 55–66.</label><caption><p>Miscellaneous morphological structures. <bold>55</bold> <italic><tp:taxon-name><tp:taxon-name-part taxon-name-part-type="genus" reg="Hoplocopturus">Hoplocopturus</tp:taxon-name-part> <tp:taxon-name-part taxon-name-part-type="species" reg="sulphureus">sulphureus</tp:taxon-name-part></tp:taxon-name></italic> [ARTSYS0000801] with an overlay showing an elongate second funicular article that is more than twice the length of the first <bold>56</bold> <italic><tp:taxon-name><tp:taxon-name-part taxon-name-part-type="genus" reg="Lissoderes">Lissoderes</tp:taxon-name-part> <tp:taxon-name-part taxon-name-part-type="species" reg="subnudus">subnudus</tp:taxon-name-part></tp:taxon-name></italic> [SSAC0001064] with an overlay showing a second funicular article that is subequal to the first, and seven distinct funicular articles <bold>57</bold> <italic><tp:taxon-name><tp:taxon-name-part taxon-name-part-type="genus" reg="Philinna">Philinna</tp:taxon-name-part> <tp:taxon-name-part taxon-name-part-type="species" reg="bicristata">bicristata</tp:taxon-name-part></tp:taxon-name></italic> [ARTSYS0000799] showing a funiculus composed of six articles <bold>58</bold> <italic><tp:taxon-name><tp:taxon-name-part taxon-name-part-type="genus" reg="Microzurus">Microzurus</tp:taxon-name-part></tp:taxon-name></italic> sp. [SSAC0001290] showing a short, slender fifth tarsal article and minute claws <bold>59</bold> <italic><tp:taxon-name><tp:taxon-name-part taxon-name-part-type="genus" reg="Philides">Philides</tp:taxon-name-part> <tp:taxon-name-part taxon-name-part-type="species" reg="comans">comans</tp:taxon-name-part></tp:taxon-name></italic> [ARTSYS0000804] with a broad tooth at the base of the tarsal claw <bold>60</bold> Left metafemoral apex of <italic><tp:taxon-name><tp:taxon-name-part taxon-name-part-type="genus" reg="Piazurus">Piazurus</tp:taxon-name-part> <tp:taxon-name-part taxon-name-part-type="species" reg="trifoveatus">trifoveatus</tp:taxon-name-part></tp:taxon-name></italic> [SSAC0001118] that is unarmed at the mesal and lateral faces <bold>61</bold> Left metafemoral apex of <italic><tp:taxon-name><tp:taxon-name-part taxon-name-part-type="genus" reg="Cylindrocopturinus">Cylindrocopturinus</tp:taxon-name-part> <tp:taxon-name-part taxon-name-part-type="species" reg="pictus">pictus</tp:taxon-name-part></tp:taxon-name></italic> [SSAC0001288] with a tooth only at the mesal face <bold>62</bold> Left metafemoral apex of <italic><tp:taxon-name><tp:taxon-name-part taxon-name-part-type="genus" reg="Peltophorus">Peltophorus</tp:taxon-name-part> <tp:taxon-name-part taxon-name-part-type="species" reg="polymitus">polymitus</tp:taxon-name-part> <tp:taxon-name-part taxon-name-part-type="subspecies" reg="seminiveus">seminiveus</tp:taxon-name-part></tp:taxon-name></italic> [SSAC0001117] showing a small tooth at both mesal and lateral faces <bold>63</bold> Left metafemoral apex of <italic><tp:taxon-name><tp:taxon-name-part taxon-name-part-type="genus" reg="Hoplocopturus">Hoplocopturus</tp:taxon-name-part> <tp:taxon-name-part taxon-name-part-type="species" reg="sulphureus">sulphureus</tp:taxon-name-part></tp:taxon-name></italic> [ARTSYS0000801] showing a small tooth at the lateral face and an acuminate process at the mesal face <bold>64</bold> Metaventrite of <italic><tp:taxon-name><tp:taxon-name-part taxon-name-part-type="genus" reg="Pseudopiazurus">Pseudopiazurus</tp:taxon-name-part> <tp:taxon-name-part taxon-name-part-type="species" reg="centraliamericanus">centraliamericanus</tp:taxon-name-part></tp:taxon-name></italic> [SSAC0001291] showing deep, arcuate sulc <bold>65</bold> Lateral view of the metathorax of <italic><tp:taxon-name><tp:taxon-name-part taxon-name-part-type="genus" reg="Euzurus">Euzurus</tp:taxon-name-part> <tp:taxon-name-part taxon-name-part-type="species" reg="ornativentris">ornativentris</tp:taxon-name-part></tp:taxon-name></italic> [ARTSYS0000796] showing a large tubercle in anterior to the metacoxa <bold>66</bold> Dorsal view of the profemora of <italic><tp:taxon-name><tp:taxon-name-part taxon-name-part-type="genus" reg="Copturomimus">Copturomimus</tp:taxon-name-part> <tp:taxon-name-part taxon-name-part-type="species" reg="caeruleotinctus">caeruleotinctus</tp:taxon-name-part></tp:taxon-name></italic> [SSAC0001059] showing denuded, striolate regions.</p></caption><graphic xmlns:xlink="http://www.w3.org/1999/xlink" xlink:href="zookeys-683-051-g006.jpg" position="float" orientation="portrait" xlink:type="simple" id="oo_143835.jpg"/></fig></tp:treatment-sec><tp:treatment-sec sec-type="diagnosis" id="SECID0EPSEK"><title>Diagnosis.</title><p>As originally distinguished from the rest of the New World conoderines by <xref ref-type="bibr" rid="B56">Heller (1895)</xref> in his key to genera, <italic><tp:taxon-name><tp:taxon-name-part taxon-name-part-type="genus" reg="Hoplocopturus">Hoplocopturus</tp:taxon-name-part></tp:taxon-name></italic>, <italic><tp:taxon-name><tp:taxon-name-part taxon-name-part-type="genus" reg="Mnemynurus">Mnemynurus</tp:taxon-name-part></tp:taxon-name></italic>, and the South American <italic><tp:taxon-name><tp:taxon-name-part taxon-name-part-type="genus" reg="Balaninurus">Balaninurus</tp:taxon-name-part></tp:taxon-name></italic> Heller, 1895 have an arcuate carina on the mesoventrite. This character separates <italic><tp:taxon-name><tp:taxon-name-part taxon-name-part-type="genus" reg="Hoplocopturus">Hoplocopturus</tp:taxon-name-part></tp:taxon-name></italic> and <italic><tp:taxon-name><tp:taxon-name-part taxon-name-part-type="genus" reg="Mnemynurus">Mnemynurus</tp:taxon-name-part></tp:taxon-name></italic> from the Central American lechriopine genera that have an elongate second funicular article, carinate and ventrally toothed femora and modification to the mesoventrite, especially the often very similar looking species of <italic><tp:taxon-name><tp:taxon-name-part taxon-name-part-type="genus" reg="Lechriops">Lechriops</tp:taxon-name-part></tp:taxon-name></italic> and <italic><tp:taxon-name><tp:taxon-name-part taxon-name-part-type="genus" reg="Macrocopturus">Macrocopturus</tp:taxon-name-part></tp:taxon-name></italic>. From <italic><tp:taxon-name><tp:taxon-name-part taxon-name-part-type="genus" reg="Mnemynurus">Mnemynurus</tp:taxon-name-part> <tp:taxon-name-part taxon-name-part-type="species" reg="caloderes">caloderes</tp:taxon-name-part></tp:taxon-name></italic> Heller, 1895 (the only species of <italic><tp:taxon-name><tp:taxon-name-part taxon-name-part-type="genus" reg="Mnemynurus">Mnemynurus</tp:taxon-name-part></tp:taxon-name></italic> at the time), <xref ref-type="bibr" rid="B56">Heller (1895)</xref> differentiated <italic><tp:taxon-name><tp:taxon-name-part taxon-name-part-type="genus" reg="Hoplocopturus">Hoplocopturus</tp:taxon-name-part></tp:taxon-name></italic> by the length of the rostrum and the corresponding rostral channel – in his key, <italic><tp:taxon-name><tp:taxon-name-part taxon-name-part-type="genus" reg="Hoplocopturus">Hoplocopturus</tp:taxon-name-part></tp:taxon-name></italic> species have a rostrum that does not extend beyong the mesocoxae, while <italic><tp:taxon-name><tp:taxon-name-part taxon-name-part-type="genus" reg="Mnemynurus">Mnemynurus</tp:taxon-name-part> <tp:taxon-name-part taxon-name-part-type="species" reg="caloderes">caloderes</tp:taxon-name-part></tp:taxon-name></italic> has a rostrum channel and rostrum that extends to the first abdominal ventrite. <xref ref-type="bibr" rid="B20">Champion (1906b)</xref> added several species to each genus, mentioning that “<italic><tp:taxon-name><tp:taxon-name-part taxon-name-part-type="genus" reg="Hoplocopturus">Hoplocopturus</tp:taxon-name-part></tp:taxon-name></italic> is connected to <italic><tp:taxon-name><tp:taxon-name-part taxon-name-part-type="genus" reg="Mnemynurus">Mnemynurus</tp:taxon-name-part></tp:taxon-name></italic> by intermediate forms, and it can only be separated therefrom by the shorter rostrum” (<xref ref-type="bibr" rid="B20">Champion 1906b</xref>: 53). Most species of <italic><tp:taxon-name><tp:taxon-name-part taxon-name-part-type="genus" reg="Mnemynurus">Mnemynurus</tp:taxon-name-part></tp:taxon-name></italic> described by Champion (except <italic><tp:taxon-name><tp:taxon-name-part taxon-name-part-type="genus" reg="Mnemynurus">M.</tp:taxon-name-part> <tp:taxon-name-part taxon-name-part-type="species" reg="longispinis">longispinis</tp:taxon-name-part></tp:taxon-name></italic> Champion, 1906) have a rostrum that extends at least to the posterior margin of the metaventrite, and species of <italic><tp:taxon-name><tp:taxon-name-part taxon-name-part-type="genus" reg="Hoplocopturus">Hoplocopturus</tp:taxon-name-part></tp:taxon-name></italic> (except <italic><tp:taxon-name><tp:taxon-name-part taxon-name-part-type="genus" reg="Hoplocopturus">H.</tp:taxon-name-part> <tp:taxon-name-part taxon-name-part-type="species" reg="javeti">javeti</tp:taxon-name-part></tp:taxon-name></italic> Champion, 1906 and <italic><tp:taxon-name><tp:taxon-name-part taxon-name-part-type="genus" reg="Hoplocopturus">H.</tp:taxon-name-part> <tp:taxon-name-part taxon-name-part-type="species" reg="nigripes">nigripes</tp:taxon-name-part></tp:taxon-name></italic> Champion, 1906) have a shorter rostrum. Those species of <italic><tp:taxon-name><tp:taxon-name-part taxon-name-part-type="genus" reg="Hoplocopturus">Hoplocopturus</tp:taxon-name-part></tp:taxon-name></italic> with a rostrum that reaches near the middle of the metaventrite are additionally difficult to separate from <italic><tp:taxon-name><tp:taxon-name-part taxon-name-part-type="genus" reg="Mnemynurus">Mnemynurus</tp:taxon-name-part></tp:taxon-name></italic> because they have a similar coloration to all described <italic><tp:taxon-name><tp:taxon-name-part taxon-name-part-type="genus" reg="Mnemynurus">Mnemynurus</tp:taxon-name-part></tp:taxon-name></italic> (the “red-eyed fly” mimicry complex) and the region of the mesoventrite posterior to the arcuate carina is invaginated under the carina (not simply a semicircular depression as in other <italic><tp:taxon-name><tp:taxon-name-part taxon-name-part-type="genus" reg="Hoplocopturus">Hoplocopturus</tp:taxon-name-part></tp:taxon-name></italic>). Despite these exceptions, the following characters can be used to separate many of the species of <italic><tp:taxon-name><tp:taxon-name-part taxon-name-part-type="genus" reg="Hoplocopturus">Hoplocopturus</tp:taxon-name-part></tp:taxon-name></italic> from <italic><tp:taxon-name><tp:taxon-name-part taxon-name-part-type="genus" reg="Mnemynurus">Mnemynurus</tp:taxon-name-part></tp:taxon-name></italic>: rostrum shorter (never reaching the posterior margin of the metaventrite) and the rostral apex cylindrical (apically flattened and dilated in <italic><tp:taxon-name><tp:taxon-name-part taxon-name-part-type="genus" reg="Mnemynurus">Mnemynurus</tp:taxon-name-part></tp:taxon-name></italic>). The hind femora of both genera can be carinate or not and the femoral apex typically has an elongate spine at the mesal face.</p></tp:treatment-sec><tp:treatment-sec sec-type="notes" id="SECID0EPZEK"><title>Notes.</title><p>Some species (e.g. <italic><tp:taxon-name><tp:taxon-name-part taxon-name-part-type="genus" reg="Hoplocopturus">H.</tp:taxon-name-part> <tp:taxon-name-part taxon-name-part-type="species" reg="varipes">varipes</tp:taxon-name-part></tp:taxon-name></italic> Champion, 1906) have a mesoventrite densely covered in scales and the distinguishing carina is difficult to see. Most species of <italic><tp:taxon-name><tp:taxon-name-part taxon-name-part-type="genus" reg="Hoplocopturus">Hoplocopturus</tp:taxon-name-part></tp:taxon-name></italic> are not clear members of a mimicry complex with the exception of a few species belonging to the “blue-thorax” complex and two described and several undescribed belonging to the “red-headed” fly-mimicking complex (<xref ref-type="bibr" rid="B72">Hespenheide 2005</xref>), but all described (and almost all observed undescribed) species of <italic><tp:taxon-name><tp:taxon-name-part taxon-name-part-type="genus" reg="Mnemynurus">Mnemynurus</tp:taxon-name-part></tp:taxon-name></italic> belong to the “red-headed fly” complex. The species that have the “red-headed fly” coloration pattern are the most difficult to separate from <italic><tp:taxon-name><tp:taxon-name-part taxon-name-part-type="genus" reg="Mnemynurus">Mnemynurus</tp:taxon-name-part></tp:taxon-name></italic>.</p></tp:treatment-sec><tp:treatment-sec sec-type="key" id="SECID0EZ1EK"><title>
            <tp:taxon-name><tp:taxon-name-part taxon-name-part-type="genus" reg="Keys">Keys</tp:taxon-name-part></tp:taxon-name>.</title><p>Champion 1906: 53 (for Central America).</p></tp:treatment-sec><tp:treatment-sec sec-type="Phylogenetic relationships" id="SECID0EF2EK"><title>Phylogenetic relationships.</title><p>
            <italic><tp:taxon-name><tp:taxon-name-part taxon-name-part-type="genus" reg="Hoplocopturus">Hoplocopturus</tp:taxon-name-part></tp:taxon-name></italic> is very similar to <italic><tp:taxon-name><tp:taxon-name-part taxon-name-part-type="genus" reg="Mnemynurus">Mnemynurus</tp:taxon-name-part></tp:taxon-name></italic> and <italic><tp:taxon-name><tp:taxon-name-part taxon-name-part-type="genus" reg="Balaninurus">Balaninurus</tp:taxon-name-part></tp:taxon-name></italic>, sharing with those genera the arcuate carina on the mesoventrite. Some species are very similar looking to certain <italic><tp:taxon-name><tp:taxon-name-part taxon-name-part-type="genus" reg="Lechriops">Lechriops</tp:taxon-name-part></tp:taxon-name></italic> and <italic><tp:taxon-name><tp:taxon-name-part taxon-name-part-type="genus" reg="Macrocopturus">Macrocopturus</tp:taxon-name-part></tp:taxon-name></italic> (e.g. <italic><tp:taxon-name><tp:taxon-name-part taxon-name-part-type="genus" reg="Hoplocopturus">H.</tp:taxon-name-part> <tp:taxon-name-part taxon-name-part-type="species" reg="sherrywernerorum">sherrywernerorum</tp:taxon-name-part></tp:taxon-name></italic> Hespenheide, 2009 and <italic><tp:taxon-name><tp:taxon-name-part taxon-name-part-type="genus" reg="Hoplocopturus">H.</tp:taxon-name-part> <tp:taxon-name-part taxon-name-part-type="species" reg="costatipennis">costatipennis</tp:taxon-name-part></tp:taxon-name></italic> Champion, 1906, respectively), but the structure of the mesoventrite easily separates the species of <italic><tp:taxon-name><tp:taxon-name-part taxon-name-part-type="genus" reg="Hoplocopturus">Hoplocopturus</tp:taxon-name-part></tp:taxon-name></italic> from those genera.</p></tp:treatment-sec><tp:treatment-sec sec-type="host" id="SECID0EL4EK"><title>Host associations.</title><p>Some <italic><tp:taxon-name><tp:taxon-name-part taxon-name-part-type="genus" reg="Hoplocopturus">Hoplocopturus</tp:taxon-name-part></tp:taxon-name></italic> (e.g. <italic><tp:taxon-name><tp:taxon-name-part taxon-name-part-type="genus" reg="Hoplocopturus">H.</tp:taxon-name-part> <tp:taxon-name-part taxon-name-part-type="species" reg="varipes">varipes</tp:taxon-name-part></tp:taxon-name></italic> Champion, 1906) can be found on the upper and lower surface of the large leaves of <italic><tp:taxon-name><tp:taxon-name-part taxon-name-part-type="genus" reg="Xanthosoma">Xanthosoma</tp:taxon-name-part></tp:taxon-name></italic> Schott (<tp:taxon-name><tp:taxon-name-part taxon-name-part-type="family">Araceae</tp:taxon-name-part></tp:taxon-name> Juss.) [SSAC0001086], a plant family association with <tp:taxon-name><tp:taxon-name-part taxon-name-part-type="family">Araceae</tp:taxon-name-part></tp:taxon-name> has also been made in <italic><tp:taxon-name><tp:taxon-name-part taxon-name-part-type="genus" reg="Mnemynurus">Mnemynurus</tp:taxon-name-part></tp:taxon-name></italic> (see below). One species has been collected on treefalls of <italic><tp:taxon-name><tp:taxon-name-part taxon-name-part-type="genus" reg="Sterculia">Sterculia</tp:taxon-name-part></tp:taxon-name></italic> L. (<tp:taxon-name><tp:taxon-name-part taxon-name-part-type="family">Malvaceae</tp:taxon-name-part></tp:taxon-name>: <tp:taxon-name><tp:taxon-name-part taxon-name-part-type="subfamily">Sterculioideae</tp:taxon-name-part></tp:taxon-name> Burnett) [STRI_ENT_0082473, SSAC0001292].</p></tp:treatment-sec><tp:treatment-sec sec-type="Described species" id="SECID0EM6EK"><title>Described species.</title><p>Eighteen species are known from the focal region (with one more described by <xref ref-type="bibr" rid="B76">Hespenheide 2009</xref>) and an additional 12 species are known only in South America (<xref ref-type="bibr" rid="B153">Wibmer and O’Brien 1986</xref>: 270).</p></tp:treatment-sec><tp:treatment-sec sec-type="Range" id="SECID0E16EK"><title>Range.</title><p>Mexico, Guatemala, Belize, Honduras, Nicaragua, Costa Rica, Panama; South America.</p></tp:treatment-sec><tp:treatment-sec><!--Section generated to contain objects referenced in tp:taxon-treatment.--><fig id="F1" position="float" orientation="portrait"><label>Figures 1–9.</label><caption><p>Variation in the mesoventrite. <bold>1</bold> <italic><tp:taxon-name><tp:taxon-name-part taxon-name-part-type="genus" reg="Trichodocerus">Trichodocerus</tp:taxon-name-part> <tp:taxon-name-part taxon-name-part-type="species" reg="brevilineatus">brevilineatus</tp:taxon-name-part></tp:taxon-name></italic> [ARTSYS0000616] showing a prosternal rostral “sheath” with the sides converging below the procoxae, the transverse ridge anterior to the mesocoxae and the region of the mesoventrite posterior to the ridge with dense yellow scales <bold>2</bold> <italic><tp:taxon-name><tp:taxon-name-part taxon-name-part-type="genus" reg="Lobops">Lobops</tp:taxon-name-part> <tp:taxon-name-part taxon-name-part-type="species" reg="bonvouloiri">bonvouloiri</tp:taxon-name-part></tp:taxon-name></italic> [ARTSYS0000527] showing a cup-shaped receptacle for receiving the rostrum <bold>3</bold> <italic><tp:taxon-name><tp:taxon-name-part taxon-name-part-type="genus" reg="Piazurus">Piazurus</tp:taxon-name-part> <tp:taxon-name-part taxon-name-part-type="species" reg="trifoveatus">trifoveatus</tp:taxon-name-part></tp:taxon-name></italic> [SSAC0001118] with an “open” channel on the mesoventrite <bold>4</bold> <italic><tp:taxon-name><tp:taxon-name-part taxon-name-part-type="genus" reg="Pseudopinarus">Pseudopinarus</tp:taxon-name-part> <tp:taxon-name-part taxon-name-part-type="species" reg="condyliatus">condyliatus</tp:taxon-name-part></tp:taxon-name></italic> [SSAC0001116] with an “open” channel on the mesoventrite <bold>5</bold> <italic><tp:taxon-name><tp:taxon-name-part taxon-name-part-type="genus" reg="Acoptus">Acoptus</tp:taxon-name-part> <tp:taxon-name-part taxon-name-part-type="species" reg="suturalis">suturalis</tp:taxon-name-part></tp:taxon-name></italic> [ASUHIC0016914] showing a flat, unmodified mesoventrite <bold>6</bold> <italic><tp:taxon-name><tp:taxon-name-part taxon-name-part-type="genus" reg="Copturus">Copturus</tp:taxon-name-part> <tp:taxon-name-part taxon-name-part-type="species" reg="sanguinicollis">sanguinicollis</tp:taxon-name-part></tp:taxon-name></italic> [ASUHIC0086638] showing a closed receptacle on the mesoventrite with lateral flanges <bold>7</bold> <italic><tp:taxon-name><tp:taxon-name-part taxon-name-part-type="genus" reg="Cylindrocopturinus">Cylindrocopturinus</tp:taxon-name-part> <tp:taxon-name-part taxon-name-part-type="species" reg="pictus">pictus</tp:taxon-name-part></tp:taxon-name></italic> [SSAC0001288] showing a rostral channel of the mesoventrite formed by relatively parallel carinae and no posterior termination <bold>8</bold> <italic><tp:taxon-name><tp:taxon-name-part taxon-name-part-type="genus" reg="Euzurus">Euzurus</tp:taxon-name-part> <tp:taxon-name-part taxon-name-part-type="species" reg="ornativentris">ornativentris</tp:taxon-name-part></tp:taxon-name></italic> [ARTSYS0000796] <bold>9</bold> <italic><tp:taxon-name><tp:taxon-name-part taxon-name-part-type="genus" reg="Hoplocopturus">Hoplocopturus</tp:taxon-name-part> <tp:taxon-name-part taxon-name-part-type="species" reg="javeti">javeti</tp:taxon-name-part></tp:taxon-name></italic> [SSAC0001289] with an inverted U-shaped carina and the region posterior to the carina invaginated.</p></caption><graphic xmlns:xlink="http://www.w3.org/1999/xlink" xlink:href="zookeys-683-051-g001.jpg" position="float" orientation="portrait" xlink:type="simple" id="oo_143826.jpg"/></fig><fig id="F10" position="float" orientation="portrait"><label>Figures 79–82.</label><caption><p>Lateral and dorsal habitus images of <tp:taxon-name><tp:taxon-name-part taxon-name-part-type="genus" reg="Lechriopini">Lechriopini</tp:taxon-name-part></tp:taxon-name>. <bold>79a–b</bold> <italic><tp:taxon-name><tp:taxon-name-part taxon-name-part-type="genus" reg="Eulechriops">Eulechriops</tp:taxon-name-part> <tp:taxon-name-part taxon-name-part-type="species" reg="minutus">minutus</tp:taxon-name-part></tp:taxon-name></italic> [ASUHIC0024145] <bold>80a–b</bold> <italic><tp:taxon-name><tp:taxon-name-part taxon-name-part-type="genus" reg="Euzurus">Euzurus</tp:taxon-name-part> <tp:taxon-name-part taxon-name-part-type="species" reg="ornativentris">ornativentris</tp:taxon-name-part></tp:taxon-name></italic> [ARTSYS0000800]. <bold>81a–b</bold> <italic><tp:taxon-name><tp:taxon-name-part taxon-name-part-type="genus" reg="Hoplocopturus">Hoplocopturus</tp:taxon-name-part> <tp:taxon-name-part taxon-name-part-type="species" reg="varipes">varipes</tp:taxon-name-part></tp:taxon-name></italic> [SSAC0001086] <bold>82a–b</bold> <italic><tp:taxon-name><tp:taxon-name-part taxon-name-part-type="genus" reg="Lechriops">Lechriops</tp:taxon-name-part> <tp:taxon-name-part taxon-name-part-type="species" reg="vestitus">vestitus</tp:taxon-name-part></tp:taxon-name></italic> [SSAC0001114]. Scale bars = 2 mm.</p></caption><graphic xmlns:xlink="http://www.w3.org/1999/xlink" xlink:href="zookeys-683-051-g010.jpg" position="float" orientation="portrait" xlink:type="simple" id="oo_143834.jpg"/></fig></tp:treatment-sec><ref-list><ref id="B56"><mixed-citation xmlns:xlink="http://www.w3.org/1999/xlink" xlink:type="simple">
          <person-group><name name-style="western"><surname>Heller</surname><given-names>KM</given-names></name></person-group> (<year>1895</year>) Zygopiden-Studien II, mit besonderer Berücksichtigung der Gattung <italic><tp:taxon-name><tp:taxon-name-part taxon-name-part-type="genus">Copturus</tp:taxon-name-part></tp:taxon-name></italic>. Abhandlungen und Berichte des Königlichen Zoologischen und Anthropologisch-Etnographischen Museums zu Dresden 1894/95 (11): 1–70.</mixed-citation></ref><ref id="B20"><mixed-citation xmlns:xlink="http://www.w3.org/1999/xlink" xlink:type="simple">
          <person-group><name name-style="western"><surname>Champion</surname><given-names>GC</given-names></name></person-group> (<year>1906b</year>) <tp:taxon-name><tp:taxon-name-part taxon-name-part-type="class">Insecta</tp:taxon-name-part></tp:taxon-name> – <tp:taxon-name><tp:taxon-name-part taxon-name-part-type="order">Coleoptera</tp:taxon-name-part></tp:taxon-name> – Rhychophora – <tp:taxon-name><tp:taxon-name-part taxon-name-part-type="family">Curculionidae</tp:taxon-name-part></tp:taxon-name> – <tp:taxon-name><tp:taxon-name-part taxon-name-part-type="subfamily">Curculioninae</tp:taxon-name-part></tp:taxon-name> (part). In: Champion GC (Ed.) Biologia Centrali-Americana (Vol. 4, part 5). 1–136.</mixed-citation></ref><ref id="B72"><mixed-citation xmlns:xlink="http://www.w3.org/1999/xlink" xlink:type="simple">
          <person-group><name name-style="western"><surname>Hespenheide</surname><given-names>HA</given-names></name></person-group> (<year>2005</year>) <article-title>Weevils of the genera <italic><tp:taxon-name><tp:taxon-name-part taxon-name-part-type="genus">Archocopturus</tp:taxon-name-part></tp:taxon-name></italic> Heller and <italic><tp:taxon-name><tp:taxon-name-part taxon-name-part-type="genus">Zygopsella</tp:taxon-name-part></tp:taxon-name></italic> Champion: sibling species and mimetic homoplasy (<tp:taxon-name><tp:taxon-name-part taxon-name-part-type="order">Coleoptera</tp:taxon-name-part></tp:taxon-name>: <tp:taxon-name><tp:taxon-name-part taxon-name-part-type="family">Curculionidae</tp:taxon-name-part></tp:taxon-name>: <tp:taxon-name><tp:taxon-name-part taxon-name-part-type="subfamily">Conoderinae</tp:taxon-name-part></tp:taxon-name>).</article-title> <source>Proceedings of the Entomological Society of Washington</source> <volume>107</volume>(<issue>3</issue>): <fpage>671</fpage>–<lpage>685</lpage>.</mixed-citation></ref><ref id="B76"><mixed-citation xmlns:xlink="http://www.w3.org/1999/xlink" xlink:type="simple">
          <person-group><name name-style="western"><surname>Hespenheide</surname><given-names>HA</given-names></name></person-group> (<year>2009</year>) <article-title>Two new weevils (<tp:taxon-name><tp:taxon-name-part taxon-name-part-type="order">Coleoptera</tp:taxon-name-part></tp:taxon-name>: <tp:taxon-name><tp:taxon-name-part taxon-name-part-type="family">Curculionidae</tp:taxon-name-part></tp:taxon-name>: <tp:taxon-name><tp:taxon-name-part taxon-name-part-type="subfamily">Conoderinae</tp:taxon-name-part></tp:taxon-name>) from Cocos Island, Costa Rica.</article-title> <source>The Coleopterists Bulletin</source> <volume>63</volume>(<issue>3</issue>): <fpage>333</fpage>–<lpage>339</lpage>. <ext-link xlink:type="simple" ext-link-type="doi" xlink:href="10.1649/1158.1">https://doi.org/10.1649/1158.1</ext-link></mixed-citation></ref><ref id="B153"><mixed-citation xmlns:xlink="http://www.w3.org/1999/xlink" xlink:type="simple">
          <person-group><name name-style="western"><surname>Wibmer</surname><given-names>GJ</given-names></name><name name-style="western"><surname>O’Brien</surname><given-names>CW</given-names></name></person-group> (<year>1986</year>) <article-title>Annotated checklist of the weevils (<tp:taxon-name><tp:taxon-name-part taxon-name-part-type="family">Curculionidae</tp:taxon-name-part></tp:taxon-name> <italic>sensu lato</italic>) of South America (<tp:taxon-name><tp:taxon-name-part taxon-name-part-type="order">Coleoptera</tp:taxon-name-part></tp:taxon-name>: <tp:taxon-name><tp:taxon-name-part taxon-name-part-type="family">Curculionidae</tp:taxon-name-part></tp:taxon-name>).</article-title> <source>Memoirs of the American Entomological Institute Number</source> <volume>39</volume>: <fpage>1</fpage>–<lpage>563</lpage>.</mixed-citation></ref></ref-list></tp:taxon-treatment>
