# Supplementary material for: Review of the genera of Conoderinae (Coleoptera, Curculionidae) from North America, Central America, and the Caribbean
Source: Zookeys. 2017 Jul 7;(683):51–138. doi: 10.3897/zookeys.683.12080 (PMC5523356; doi:10.3897/zookeys.683.12080)
Supplement: XML Treatment for Macrocopturus [file zookeys.683.12080-treatment22.xml]

<!DOCTYPE tp:taxon-treatment
  PUBLIC "-//TaxonX//DTD Taxonomic Treatment Publishing DTD v0 20100105//EN" "tax-treatment-NSO.dtd">
<tp:taxon-treatment xmlns:tp="http://www.plazi.org/taxpub"><tp:treatment-meta><kwd-group><label>Taxon classification</label><kwd><named-content xmlns:xlink="http://www.w3.org/1999/xlink" content-type="kingdom">Animalia</named-content></kwd><kwd><named-content xmlns:xlink="http://www.w3.org/1999/xlink" content-type="order">Coleoptera</named-content></kwd><kwd><named-content xmlns:xlink="http://www.w3.org/1999/xlink" content-type="family">Curculionidae</named-content></kwd></kwd-group><mixed-citation publication-type="journal"><person-group><name><surname>Anzaldo</surname><given-names>Salvatore S.</given-names></name></person-group><article-title>Review of the genera of <tp:taxon-name><tp:taxon-name-part taxon-name-part-type="subfamily">Conoderinae</tp:taxon-name-part></tp:taxon-name> (<tp:taxon-name><tp:taxon-name-part taxon-name-part-type="order">Coleoptera</tp:taxon-name-part></tp:taxon-name>, <tp:taxon-name><tp:taxon-name-part taxon-name-part-type="family">Curculionidae</tp:taxon-name-part></tp:taxon-name>) from North America, Central America, and the Caribbean</article-title><source>Zookeys</source><day>7</day><month>7</month><year>2017</year><volume>2017</volume><issue>683</issue><fpage>51</fpage><lpage>138</lpage><pub-id pub-id-type="doi">10.3897/zookeys.683.12080</pub-id></mixed-citation></tp:treatment-meta><tp:nomenclature><tp:taxon-name>
            <tp:taxon-name-part taxon-name-part-type="genus" reg="Macrocopturus">Macrocopturus</tp:taxon-name-part>
          </tp:taxon-name><tp:taxon-authority>Heller, 1895: 19</tp:taxon-authority><xref ref-type="fig" rid="F4">Figs 44</xref><xref ref-type="fig" rid="F11">, 83</xref><tp:nomenclature-citation-list><tp:nomenclature-citation><tp:taxon-name/><comment>(<tp:taxon-name><tp:taxon-name-part taxon-name-part-type="genus" reg="Macrocopturus">Macrocopturus</tp:taxon-name-part></tp:taxon-name>) Heller, 1895: 19 [as subgenus of <tp:taxon-name><tp:taxon-name-part taxon-name-part-type="genus" reg="Copturus">Copturus</tp:taxon-name-part></tp:taxon-name>]. Type species: Not yet designated. </comment></tp:nomenclature-citation><tp:nomenclature-citation><tp:taxon-name/><comment>(<tp:taxon-name><tp:taxon-name-part taxon-name-part-type="genus" reg="Cyphocopturus">Cyphocopturus</tp:taxon-name-part></tp:taxon-name>) Heller, 1895: 19 [as subgenus of <tp:taxon-name><tp:taxon-name-part taxon-name-part-type="genus" reg="Copturus">Copturus</tp:taxon-name-part></tp:taxon-name>]. Type species: Not yet designated. </comment></tp:nomenclature-citation><tp:nomenclature-citation><tp:taxon-name/><comment>(<tp:taxon-name><tp:taxon-name-part taxon-name-part-type="genus" reg="Eucopturus">Eucopturus</tp:taxon-name-part></tp:taxon-name>) Heller, 1895: 20 [as subgenus of <tp:taxon-name><tp:taxon-name-part taxon-name-part-type="genus" reg="Copturus">Copturus</tp:taxon-name-part></tp:taxon-name>]. Type species: Not yet designated. </comment></tp:nomenclature-citation><tp:nomenclature-citation><tp:taxon-name/><comment>(<tp:taxon-name><tp:taxon-name-part taxon-name-part-type="genus" reg="Lamellocopturus">Lamellocopturus</tp:taxon-name-part></tp:taxon-name>) Heller, 1895: 19 [as subgenus of <tp:taxon-name><tp:taxon-name-part taxon-name-part-type="genus" reg="Copturus">Copturus</tp:taxon-name-part></tp:taxon-name>]. Type species: Not yet designated. </comment></tp:nomenclature-citation></tp:nomenclature-citation-list></tp:nomenclature><tp:treatment-sec sec-type="type species" id="SECID0EPQFK"><title>Type species.</title><p>
            <italic><tp:taxon-name><tp:taxon-name-part taxon-name-part-type="genus" reg="Copturus">Copturus</tp:taxon-name-part> <tp:taxon-name-part taxon-name-part-type="species" reg="satyrus">satyrus</tp:taxon-name-part></tp:taxon-name></italic> Gyllenhal, 1838 [by subsequent designation: <xref ref-type="bibr" rid="B153">Wibmer and O’Brien 1986</xref>: 20].</p></tp:treatment-sec><tp:treatment-sec sec-type="Gender" id="SECID0EERFK"><title>Gender.</title><p>Masculine.</p><fig id="F11" position="float" orientation="portrait"><label>Figures 83–86.</label><caption><p>Lateral and dorsal habitus images of <tp:taxon-name><tp:taxon-name-part taxon-name-part-type="genus" reg="Lechriopini">Lechriopini</tp:taxon-name-part></tp:taxon-name>. <bold>83a–b</bold> <italic><tp:taxon-name><tp:taxon-name-part taxon-name-part-type="genus" reg="Macrocopturus">Macrocopturus</tp:taxon-name-part> <tp:taxon-name-part taxon-name-part-type="species" reg="lynceus">lynceus</tp:taxon-name-part></tp:taxon-name></italic> [SSAC0001085] <bold>84a–b</bold> <italic><tp:taxon-name><tp:taxon-name-part taxon-name-part-type="genus" reg="Macrolechriops">Macrolechriops</tp:taxon-name-part> <tp:taxon-name-part taxon-name-part-type="species" reg="spinicoxis">spinicoxis</tp:taxon-name-part></tp:taxon-name></italic> [ARTSYS0000529]. <bold>85a–b</bold> <italic><tp:taxon-name><tp:taxon-name-part taxon-name-part-type="genus" reg="Microzurus">Microzurus</tp:taxon-name-part> <tp:taxon-name-part taxon-name-part-type="species" reg="championi">championi</tp:taxon-name-part></tp:taxon-name></italic> [ASUHIC0031507] <bold>86a–b</bold> <italic><tp:taxon-name><tp:taxon-name-part taxon-name-part-type="genus" reg="Microzygops">Microzygops</tp:taxon-name-part> <tp:taxon-name-part taxon-name-part-type="species" reg="nigrofasciatus">nigrofasciatus</tp:taxon-name-part></tp:taxon-name></italic> [ARTSYS0000802]. Scale bars = 2 mm.</p></caption><graphic xmlns:xlink="http://www.w3.org/1999/xlink" xlink:href="zookeys-683-051-g011.jpg" position="float" orientation="portrait" xlink:type="simple" id="oo_143836.jpg"/></fig></tp:treatment-sec><tp:treatment-sec sec-type="diagnosis" id="SECID0EQTFK"><title>Diagnosis.</title><p>Most of the specimens of this very large and variable genus can be identified by the combination of a second funicular article that is longer than the first, an unmodified <!--PageBreak-->mesoventrite, a carinate and ventrally toothed hind femur, and the absence of a profemoral striolate patch. A few Central American species (and several more in South America – Heller’s subgenera <italic><tp:taxon-name><tp:taxon-name-part taxon-name-part-type="genus" reg="Lamellocopturus">Lamellocopturus</tp:taxon-name-part></tp:taxon-name></italic> and <italic><tp:taxon-name><tp:taxon-name-part taxon-name-part-type="genus" reg="Cyphocopturus">Cyphocopturus</tp:taxon-name-part></tp:taxon-name></italic>) have modification to the mesoventrite similar to <italic><tp:taxon-name><tp:taxon-name-part taxon-name-part-type="genus" reg="Microzygops">Microzygops</tp:taxon-name-part></tp:taxon-name></italic> (e.g. <italic><tp:taxon-name><tp:taxon-name-part taxon-name-part-type="genus" reg="Macrocopturus">Macrocopturus</tp:taxon-name-part> <tp:taxon-name-part taxon-name-part-type="species" reg="albidus">albidus</tp:taxon-name-part></tp:taxon-name></italic> (Champion, 1906)) but Champion did not assign them to one of Heller’s subgenera. Some smaller species can be difficult to distinguish from <italic><tp:taxon-name><tp:taxon-name-part taxon-name-part-type="genus" reg="Lechriops">Lechriops</tp:taxon-name-part></tp:taxon-name></italic> but species of that genus in general tend to have a less spherical head (somewhat obliquely flattened above the rostral base) with comparatively smaller, more strongly acuminate eyes in addition to the modification to the mesoventrite.</p></tp:treatment-sec><tp:treatment-sec sec-type="notes" id="SECID0E6UFK"><title>Notes.</title><p>All species included in this genus were treated as <italic><tp:taxon-name><tp:taxon-name-part taxon-name-part-type="genus" reg="Copturus">Copturus</tp:taxon-name-part></tp:taxon-name></italic> until <xref ref-type="bibr" rid="B153">Wibmer and O’Brien (1986</xref>: 17), see “Notes” section for <italic><tp:taxon-name><tp:taxon-name-part taxon-name-part-type="genus" reg="Copturus">Copturus</tp:taxon-name-part></tp:taxon-name></italic> above for a clarification of name use. <xref ref-type="bibr" rid="B56">Heller (1895)</xref> divided the genus <italic><tp:taxon-name><tp:taxon-name-part taxon-name-part-type="genus" reg="Copturus">Copturus</tp:taxon-name-part></tp:taxon-name></italic> into six subgenera or species groups (including <italic><tp:taxon-name><tp:taxon-name-part taxon-name-part-type="genus" reg="Macrocopturus">Macrocopturus</tp:taxon-name-part></tp:taxon-name></italic>), reiterating <xref ref-type="bibr" rid="B131">Pascoe’s (1880</xref>: 494) comment on his own struggle with adequately constructing a subgeneric classification for this genus: “<italic><tp:taxon-name><tp:taxon-name-part taxon-name-part-type="genus" reg="Copturus">Copturus</tp:taxon-name-part></tp:taxon-name></italic> illustrates the difficulty of defining a large genus. Every character is liable to exception, not one appearing to have a generic value, although there is a common interresemblance which is not to be mistaken; the group, in fact, is a natural one, but which perhaps might, for the advantage of the systematist, be artificially divided into several genera.” Heller noted the probable superficiality of his subgenera.</p><p>
            <italic><tp:taxon-name><tp:taxon-name-part taxon-name-part-type="genus" reg="Macrocopturus">Macrocopturus</tp:taxon-name-part></tp:taxon-name></italic> is the most widespread genus in the Caribbean, being the only genus of <tp:taxon-name><tp:taxon-name-part taxon-name-part-type="subfamily">Conoderinae</tp:taxon-name-part></tp:taxon-name> recorded from the Bahamas and Jamaica. Four different putative mimicry complexes are present in <italic><tp:taxon-name><tp:taxon-name-part taxon-name-part-type="genus" reg="Macrocopturus">Macrocopturus</tp:taxon-name-part></tp:taxon-name></italic> as presently defined (<xref ref-type="bibr" rid="B67">Hespenheide 1995</xref>). Immature stages are described for <italic><tp:taxon-name><tp:taxon-name-part taxon-name-part-type="genus" reg="Macrocopturus">Macrocopturus</tp:taxon-name-part> <tp:taxon-name-part taxon-name-part-type="species" reg="aguacatae">aguacatae</tp:taxon-name-part></tp:taxon-name></italic> (Kissinger, 1957) by Muñiz Vélez (1958) and <italic><tp:taxon-name><tp:taxon-name-part taxon-name-part-type="genus" reg="Macrocopturus">M.</tp:taxon-name-part> <tp:taxon-name-part taxon-name-part-type="species" reg="burserophagus">burserophagus</tp:taxon-name-part></tp:taxon-name></italic> Muñiz-Vélez &amp; Ordóñez-Reséndiz, 2010 by <xref ref-type="bibr" rid="B119">Muñiz-Vélez and Ordóñez-Reséndiz (2010)</xref>.</p></tp:treatment-sec><tp:treatment-sec sec-type="Phylogenetic relationships" id="SECID0EHYFK"><title>Phylogenetic relationships.</title><p>Some of the described species are very similar in appearance to the following genera: <italic><tp:taxon-name><tp:taxon-name-part taxon-name-part-type="genus" reg="Cylindrocopturus">Cylindrocopturus</tp:taxon-name-part></tp:taxon-name></italic> (e.g. the Mexican <italic><tp:taxon-name><tp:taxon-name-part taxon-name-part-type="genus" reg="Macrocopturus">M.</tp:taxon-name-part> <tp:taxon-name-part taxon-name-part-type="species" reg="burserophagus">burserophagus</tp:taxon-name-part></tp:taxon-name></italic> which is placed in <italic><tp:taxon-name><tp:taxon-name-part taxon-name-part-type="genus" reg="Macrocopturus">Macrocopturus</tp:taxon-name-part></tp:taxon-name></italic> because of the presence of a ventral femoral tooth), <italic><tp:taxon-name><tp:taxon-name-part taxon-name-part-type="genus" reg="Copturomimus">Copturomimus</tp:taxon-name-part></tp:taxon-name></italic> (which have a striolate region on the profemora), <italic><tp:taxon-name><tp:taxon-name-part taxon-name-part-type="genus" reg="Lechriops">Lechriops</tp:taxon-name-part></tp:taxon-name></italic>, <italic><tp:taxon-name><tp:taxon-name-part taxon-name-part-type="genus" reg="Hoplocopturus">Hoplocopturus</tp:taxon-name-part></tp:taxon-name></italic>, and the South American genera <italic><tp:taxon-name><tp:taxon-name-part taxon-name-part-type="genus" reg="Damurus">Damurus</tp:taxon-name-part></tp:taxon-name></italic> Heller, 1895 (<xref ref-type="bibr" rid="B20">Champion 1906b</xref>: 69, in footnote) and <italic><tp:taxon-name><tp:taxon-name-part taxon-name-part-type="genus" reg="Copturosomus">Copturosomus</tp:taxon-name-part></tp:taxon-name></italic> (<xref ref-type="bibr" rid="B20">Champion 1906b</xref>: 69). Of those genera, <italic><tp:taxon-name><tp:taxon-name-part taxon-name-part-type="genus" reg="Copturomimus">Copturomimus</tp:taxon-name-part></tp:taxon-name></italic>, <italic><tp:taxon-name><tp:taxon-name-part taxon-name-part-type="genus" reg="Lechriops">Lechriops</tp:taxon-name-part></tp:taxon-name></italic>, and <italic><tp:taxon-name><tp:taxon-name-part taxon-name-part-type="genus" reg="Hoplocopturus">Hoplocopturus</tp:taxon-name-part></tp:taxon-name></italic> are considered related in this paper, and <italic><tp:taxon-name><tp:taxon-name-part taxon-name-part-type="genus" reg="Cylindrocopturus">Cylindrocopturus</tp:taxon-name-part></tp:taxon-name></italic>, which is currently in the <tp:taxon-name><tp:taxon-name-part taxon-name-part-type="genus" reg="Zygopini">Zygopini</tp:taxon-name-part></tp:taxon-name>, is also probably a related lechriopine. The few observed specimens of South American <italic><tp:taxon-name><tp:taxon-name-part taxon-name-part-type="genus" reg="Copturosomus">Copturosomus</tp:taxon-name-part></tp:taxon-name></italic> are very similar to <italic><tp:taxon-name><tp:taxon-name-part taxon-name-part-type="genus" reg="Macrocopturus">Macrocopturus</tp:taxon-name-part></tp:taxon-name></italic> and the genus <italic><tp:taxon-name><tp:taxon-name-part taxon-name-part-type="genus" reg="Damurus">Damurus</tp:taxon-name-part></tp:taxon-name></italic> was not observed in the course of this study, but was considered by <xref ref-type="bibr" rid="B56">Heller (1895</xref>: 55) to be related to <italic><tp:taxon-name><tp:taxon-name-part taxon-name-part-type="genus" reg="Timorus">Timorus</tp:taxon-name-part></tp:taxon-name></italic> (also currently in the <tp:taxon-name><tp:taxon-name-part taxon-name-part-type="genus" reg="Zygopini">Zygopini</tp:taxon-name-part></tp:taxon-name>) which Champion (1906: 33) in turn considered related to <italic><tp:taxon-name><tp:taxon-name-part taxon-name-part-type="genus" reg="Macrocopturus">Macrocopturus</tp:taxon-name-part></tp:taxon-name></italic>.</p></tp:treatment-sec><tp:treatment-sec sec-type="key" id="SECID0EA4FK"><title>
            <tp:taxon-name><tp:taxon-name-part taxon-name-part-type="genus" reg="Keys">Keys</tp:taxon-name-part></tp:taxon-name>.</title><p>
            <xref ref-type="bibr" rid="B20">Champion 1906b</xref>: 69 (for Central America) and <xref ref-type="bibr" rid="B56">Heller 1895</xref>: 19 (for Central and South America).</p></tp:treatment-sec><tp:treatment-sec sec-type="host" id="SECID0EV4FK"><title>Host associations.</title><p>
            <italic><tp:taxon-name><tp:taxon-name-part taxon-name-part-type="genus" reg="Macrocopturus">Macrocopturus</tp:taxon-name-part> <tp:taxon-name-part taxon-name-part-type="species" reg="floridanus">floridanus</tp:taxon-name-part></tp:taxon-name></italic> (Fall, 1906), known as “the <tp:taxon-name><tp:taxon-name-part taxon-name-part-type="species" reg="mahogany">mahogany</tp:taxon-name-part></tp:taxon-name> notcher” (<xref ref-type="bibr" rid="B115">Morton 1987</xref>: 191) is wood-boring as a larva and as an adult feeds on foliage of <tp:taxon-name><tp:taxon-name-part taxon-name-part-type="species" reg="mahogany">mahogany</tp:taxon-name-part></tp:taxon-name> (<tp:taxon-name><tp:taxon-name-part taxon-name-part-type="family">Meliaceae</tp:taxon-name-part></tp:taxon-name> Juss.: <italic><tp:taxon-name><tp:taxon-name-part taxon-name-part-type="genus" reg="Swietenia">Swietenia</tp:taxon-name-part> <tp:taxon-name-part taxon-name-part-type="species" reg="mahogany">mahogany</tp:taxon-name-part></tp:taxon-name></italic> (L.) Jacq.) (<xref ref-type="bibr" rid="B115">Morton 1987</xref>). Other species are known from avocado (<tp:taxon-name><tp:taxon-name-part taxon-name-part-type="family">Lauraceae</tp:taxon-name-part></tp:taxon-name>: <italic><tp:taxon-name><tp:taxon-name-part taxon-name-part-type="genus" reg="Persea">Persea</tp:taxon-name-part></tp:taxon-name></italic>) (<xref ref-type="bibr" rid="B95">Kissinger 1957</xref>: 7, Muñiz V. 1965), <italic><tp:taxon-name><tp:taxon-name-part taxon-name-part-type="genus" reg="Bursera">Bursera</tp:taxon-name-part> <tp:taxon-name-part taxon-name-part-type="species" reg="citronella">citronella</tp:taxon-name-part></tp:taxon-name></italic> McVaugh &amp; Rzed. (<tp:taxon-name><tp:taxon-name-part taxon-name-part-type="family">Burseraceae</tp:taxon-name-part></tp:taxon-name> Kunth) (<xref ref-type="bibr" rid="B119">Muñiz-Vélez and Ordóñez-Reséndiz 2010</xref>), and <italic><tp:taxon-name><tp:taxon-name-part taxon-name-part-type="genus" reg="Cecropia">Cecropia</tp:taxon-name-part></tp:taxon-name></italic>, <italic><tp:taxon-name><tp:taxon-name-part taxon-name-part-type="genus" reg="Coussapoa">Coussapoa</tp:taxon-name-part></tp:taxon-name></italic>, and <italic><tp:taxon-name><tp:taxon-name-part taxon-name-part-type="genus" reg="Pourouma">Pourouma</tp:taxon-name-part></tp:taxon-name></italic> (<tp:taxon-name><tp:taxon-name-part taxon-name-part-type="family">Urticaceae</tp:taxon-name-part></tp:taxon-name>) (<xref ref-type="bibr" rid="B101">LaPierre 2002</xref>).</p></tp:treatment-sec><tp:treatment-sec sec-type="Described species" id="SECID0ESBGK"><title>Described species.</title><p>Fifty-six species are known from the focal region, including one described by <xref ref-type="bibr" rid="B63">Hespenheide (1984)</xref>, three by <xref ref-type="bibr" rid="B156">Zayas (1988)</xref>, one by <xref ref-type="bibr" rid="B119">Muñiz-Vélez and Ordóñez-Reséndiz 2010</xref>, and one by <xref ref-type="bibr" rid="B78">Hespenheide (2017)</xref>, and one species transferred from <italic><tp:taxon-name><tp:taxon-name-part taxon-name-part-type="genus" reg="Archocopturus">Archocopturus</tp:taxon-name-part></tp:taxon-name></italic> by <xref ref-type="bibr" rid="B72">Hespenheide (2005)</xref>. An additional 101 species are known from South America (<xref ref-type="bibr" rid="B153">Wibmer and O’Brien 1986</xref>: 272, with two additional species described by <xref ref-type="bibr" rid="B137">Rheinheimer (2011)</xref>).</p></tp:treatment-sec><tp:treatment-sec sec-type="Range" id="SECID0E2CGK"><title>Range.</title><p>USA: FL, Mexico, Guatemala, Belize, Honduras, Nicaragua, Costa Rica, Panama, Bahamas, Cuba (<xref ref-type="bibr" rid="B156">Zayas 1988</xref>), Jamaica, Puerto Rico, Guadeloupe (<xref ref-type="bibr" rid="B63">Hespenheide 1984</xref>); South America.</p></tp:treatment-sec><tp:treatment-sec><!--Section generated to contain objects referenced in tp:taxon-treatment.--><fig id="F4" position="float" orientation="portrait"><label>Figures 37–45.</label><caption><p>Variation in eye shape. <bold>37</bold> <italic><tp:taxon-name><tp:taxon-name-part taxon-name-part-type="genus" reg="Trichodocerus">Trichodocerus</tp:taxon-name-part> <tp:taxon-name-part taxon-name-part-type="species" reg="brevilineatus">brevilineatus</tp:taxon-name-part></tp:taxon-name></italic> [ARTSYS0000609] with large, subcontiguous eyes that continue below rostral insertion <bold>38</bold> <italic><tp:taxon-name><tp:taxon-name-part taxon-name-part-type="genus" reg="Cratosomus">Cratosomus</tp:taxon-name-part> <tp:taxon-name-part taxon-name-part-type="species" reg="punctulatus">punctulatus</tp:taxon-name-part> <tp:taxon-name-part taxon-name-part-type="subspecies" reg="mexicanus">mexicanus</tp:taxon-name-part></tp:taxon-name></italic> [ASUHIC0031510] with relatively small, widely separated eyes <bold>39</bold> <italic><tp:taxon-name><tp:taxon-name-part taxon-name-part-type="genus" reg="Lobops">Lobops</tp:taxon-name-part> <tp:taxon-name-part taxon-name-part-type="species" reg="bonvouloiri">bonvouloiri</tp:taxon-name-part></tp:taxon-name></italic> [ARTSYS0000658] with widely separated eyes and the frons concave between the upper half of the eye <bold>40</bold> <italic><tp:taxon-name><tp:taxon-name-part taxon-name-part-type="genus" reg="Pseudopiazurus">Pseudopiazurus</tp:taxon-name-part> <tp:taxon-name-part taxon-name-part-type="species" reg="centraliamericanus">centraliamericanus</tp:taxon-name-part></tp:taxon-name></italic> [ASUHIC0086627] with very large eyes that are contiguous in upper half <bold>41</bold> <italic><tp:taxon-name><tp:taxon-name-part taxon-name-part-type="genus" reg="Pseudopinarus">Pseudopinarus</tp:taxon-name-part> <tp:taxon-name-part taxon-name-part-type="species" reg="guyanensis">guyanensis</tp:taxon-name-part></tp:taxon-name></italic> [ASUHIC0086636] with large, subcontiguous eyes and an arcuate carina on the vertex of the head <bold>42</bold> <italic><tp:taxon-name><tp:taxon-name-part taxon-name-part-type="genus" reg="Acoptus">Acoptus</tp:taxon-name-part> <tp:taxon-name-part taxon-name-part-type="species" reg="suturalis">suturalis</tp:taxon-name-part></tp:taxon-name></italic> [ASUHIC0016914] with subcontiguous eyes separated at the top by a lanceolate space <bold>43</bold> <italic><tp:taxon-name><tp:taxon-name-part taxon-name-part-type="genus" reg="Cylindrocopturinus">Cylindrocopturinus</tp:taxon-name-part> <tp:taxon-name-part taxon-name-part-type="species" reg="pictus">pictus</tp:taxon-name-part></tp:taxon-name></italic> [SSAC0001288]<bold>44</bold> <italic><tp:taxon-name><tp:taxon-name-part taxon-name-part-type="genus" reg="Macrocopturus">Macrocopturus</tp:taxon-name-part> <tp:taxon-name-part taxon-name-part-type="species" reg="lynceus">lynceus</tp:taxon-name-part></tp:taxon-name></italic> [SSAC0001085] with very large, partially contiguous eyes <bold>45</bold> <italic><tp:taxon-name><tp:taxon-name-part taxon-name-part-type="genus" reg="Microzygops">Microzygops</tp:taxon-name-part> <tp:taxon-name-part taxon-name-part-type="species" reg="nigrofasciatus">nigrofasciatus</tp:taxon-name-part></tp:taxon-name></italic> [ARTSYS0000802] with large eyes contiguous in the bottom 2/3 and widely separated at the top.</p></caption><graphic xmlns:xlink="http://www.w3.org/1999/xlink" xlink:href="zookeys-683-051-g004.jpg" position="float" orientation="portrait" xlink:type="simple" id="oo_143829.jpg"/></fig></tp:treatment-sec><ref-list><ref id="B153"><mixed-citation xmlns:xlink="http://www.w3.org/1999/xlink" xlink:type="simple">
          <person-group><name name-style="western"><surname>Wibmer</surname><given-names>GJ</given-names></name><name name-style="western"><surname>O’Brien</surname><given-names>CW</given-names></name></person-group> (<year>1986</year>) <article-title>Annotated checklist of the weevils (<tp:taxon-name><tp:taxon-name-part taxon-name-part-type="family">Curculionidae</tp:taxon-name-part></tp:taxon-name> <italic>sensu lato</italic>) of South America (<tp:taxon-name><tp:taxon-name-part taxon-name-part-type="order">Coleoptera</tp:taxon-name-part></tp:taxon-name>: <tp:taxon-name><tp:taxon-name-part taxon-name-part-type="family">Curculionidae</tp:taxon-name-part></tp:taxon-name>).</article-title> <source>Memoirs of the American Entomological Institute Number</source> <volume>39</volume>: <fpage>1</fpage>–<lpage>563</lpage>.</mixed-citation></ref><ref id="B56"><mixed-citation xmlns:xlink="http://www.w3.org/1999/xlink" xlink:type="simple">
          <person-group><name name-style="western"><surname>Heller</surname><given-names>KM</given-names></name></person-group> (<year>1895</year>) Zygopiden-Studien II, mit besonderer Berücksichtigung der Gattung <italic><tp:taxon-name><tp:taxon-name-part taxon-name-part-type="genus">Copturus</tp:taxon-name-part></tp:taxon-name></italic>. Abhandlungen und Berichte des Königlichen Zoologischen und Anthropologisch-Etnographischen Museums zu Dresden 1894/95 (11): 1–70.</mixed-citation></ref><ref id="B131"><mixed-citation xmlns:xlink="http://www.w3.org/1999/xlink" xlink:type="simple">
          <person-group><name name-style="western"><surname>Pascoe</surname><given-names>FP</given-names></name></person-group> (<year>1880</year>) <article-title>New Neotropical <tp:taxon-name><tp:taxon-name-part taxon-name-part-type="family">Curculionidae</tp:taxon-name-part></tp:taxon-name>. Part II.</article-title> <source>Annals and Magazine of Natural History</source> <volume>5</volume>(<issue>30</issue>): <fpage>490</fpage>–<lpage>498</lpage>. <ext-link xlink:type="simple" ext-link-type="doi" xlink:href="10.1080/00222938009459449">https://doi.org/10.1080/00222938009459449</ext-link></mixed-citation></ref><ref id="B67"><mixed-citation xmlns:xlink="http://www.w3.org/1999/xlink" xlink:type="simple">
          <person-group><name name-style="western"><surname>Hespenheide</surname><given-names>HA</given-names></name></person-group> (<year>1995</year>) <article-title>Mimicry in the <tp:taxon-name><tp:taxon-name-part taxon-name-part-type="subfamily">Zygopinae</tp:taxon-name-part></tp:taxon-name> (<tp:taxon-name><tp:taxon-name-part taxon-name-part-type="order">Coleoptera</tp:taxon-name-part></tp:taxon-name>: <tp:taxon-name><tp:taxon-name-part taxon-name-part-type="family">Curculionidae</tp:taxon-name-part></tp:taxon-name>).</article-title> <source>Memoirs of the Entomological Society of Washington</source> <volume>14</volume>: <fpage>145</fpage>–<lpage>154</lpage>.</mixed-citation></ref><ref id="B119"><mixed-citation xmlns:xlink="http://www.w3.org/1999/xlink" xlink:type="simple">
          <person-group><name name-style="western"><surname>Muñiz-Vélez</surname><given-names>R</given-names></name><name name-style="western"><surname>Ordóñez-Reséndiz</surname><given-names>MM</given-names></name></person-group> (<year>2010</year>) <article-title>Una especie nueva de <italic><tp:taxon-name><tp:taxon-name-part taxon-name-part-type="genus">Macrocopturus</tp:taxon-name-part></tp:taxon-name></italic> Heller (<tp:taxon-name><tp:taxon-name-part taxon-name-part-type="order">Coleoptera</tp:taxon-name-part></tp:taxon-name>: <tp:taxon-name><tp:taxon-name-part taxon-name-part-type="family">Curculionidae</tp:taxon-name-part></tp:taxon-name>: <tp:taxon-name><tp:taxon-name-part taxon-name-part-type="subfamily">Conoderinae</tp:taxon-name-part></tp:taxon-name>) de Guerrero, México y descripción de sus estados immaduros.</article-title> <source>Acta Zoólogica Mexicana (NS)</source> <volume>26</volume>(<issue>2</issue>): <fpage>249</fpage>–<lpage>258</lpage>.</mixed-citation></ref><ref id="B20"><mixed-citation xmlns:xlink="http://www.w3.org/1999/xlink" xlink:type="simple">
          <person-group><name name-style="western"><surname>Champion</surname><given-names>GC</given-names></name></person-group> (<year>1906b</year>) <tp:taxon-name><tp:taxon-name-part taxon-name-part-type="class">Insecta</tp:taxon-name-part></tp:taxon-name> – <tp:taxon-name><tp:taxon-name-part taxon-name-part-type="order">Coleoptera</tp:taxon-name-part></tp:taxon-name> – Rhychophora – <tp:taxon-name><tp:taxon-name-part taxon-name-part-type="family">Curculionidae</tp:taxon-name-part></tp:taxon-name> – <tp:taxon-name><tp:taxon-name-part taxon-name-part-type="subfamily">Curculioninae</tp:taxon-name-part></tp:taxon-name> (part). In: Champion GC (Ed.) Biologia Centrali-Americana (Vol. 4, part 5). 1–136.</mixed-citation></ref><ref id="B115"><mixed-citation xmlns:xlink="http://www.w3.org/1999/xlink" xlink:type="simple">
          <person-group><name name-style="western"><surname>Morton</surname><given-names>JF</given-names></name></person-group> (<year>1987</year>) <article-title>Our misunderstood <tp:taxon-name><tp:taxon-name-part taxon-name-part-type="species">mahogany</tp:taxon-name-part></tp:taxon-name> and its problems.</article-title> <source>Proceedings of the Florida State Horticultural Society</source> <volume>100</volume>: <fpage>189</fpage>–<lpage>195</lpage>.</mixed-citation></ref><ref id="B95"><mixed-citation xmlns:xlink="http://www.w3.org/1999/xlink" xlink:type="simple">
          <person-group><name name-style="western"><surname>Kissinger</surname><given-names>DG</given-names></name></person-group> (<year>1957</year>) <article-title>Description of a new <italic><tp:taxon-name><tp:taxon-name-part taxon-name-part-type="genus">Copturus</tp:taxon-name-part></tp:taxon-name></italic> pest of avocado from Mexico (<tp:taxon-name><tp:taxon-name-part taxon-name-part-type="order">Coleoptera</tp:taxon-name-part></tp:taxon-name>: <tp:taxon-name><tp:taxon-name-part taxon-name-part-type="family">Curculionidae</tp:taxon-name-part></tp:taxon-name>: <tp:taxon-name><tp:taxon-name-part taxon-name-part-type="subfamily">Zygopinae</tp:taxon-name-part></tp:taxon-name>).</article-title> <source>Acta Zoologica Mexicana</source> <volume>2</volume>(<issue>3</issue>): <fpage>1</fpage>–<lpage>8</lpage>.</mixed-citation></ref><ref id="B101"><mixed-citation xmlns:xlink="http://www.w3.org/1999/xlink" xlink:type="simple">
          <person-group><name name-style="western"><surname>LaPierre</surname><given-names>LM</given-names></name></person-group> (<year>2002</year>) Diversity and ecology of insect herbivores associated with <italic><tp:taxon-name><tp:taxon-name-part taxon-name-part-type="genus">Cecropia</tp:taxon-name-part></tp:taxon-name></italic> (<tp:taxon-name><tp:taxon-name-part taxon-name-part-type="family">Cecropiaceae</tp:taxon-name-part></tp:taxon-name>) in Costa Rica and their relationship with its <italic><tp:taxon-name><tp:taxon-name-part taxon-name-part-type="genus">Azteca</tp:taxon-name-part></tp:taxon-name></italic> (<tp:taxon-name><tp:taxon-name-part taxon-name-part-type="order">Hymenoptera</tp:taxon-name-part></tp:taxon-name>: <tp:taxon-name><tp:taxon-name-part taxon-name-part-type="family">Formicidae</tp:taxon-name-part></tp:taxon-name>) mutualists. PhD Thesis, University of Californa, Los Angeles.</mixed-citation></ref><ref id="B63"><mixed-citation xmlns:xlink="http://www.w3.org/1999/xlink" xlink:type="simple">
          <person-group><name name-style="western"><surname>Hespenheide</surname><given-names>HA</given-names></name></person-group> (<year>1984</year>) <article-title>New Neotropical species of putative ant-mimicking weevils (<tp:taxon-name><tp:taxon-name-part taxon-name-part-type="order">Coleoptera</tp:taxon-name-part></tp:taxon-name>: <tp:taxon-name><tp:taxon-name-part taxon-name-part-type="family">Curculionidae</tp:taxon-name-part></tp:taxon-name>: <tp:taxon-name><tp:taxon-name-part taxon-name-part-type="subfamily">Zygopinae</tp:taxon-name-part></tp:taxon-name>).</article-title> <source>The Coleopterists Bulletin</source> <volume>38</volume>(<issue>4</issue>): <fpage>313</fpage>–<lpage>321</lpage>.</mixed-citation></ref><ref id="B156"><mixed-citation xmlns:xlink="http://www.w3.org/1999/xlink" xlink:type="simple">
          <person-group><name name-style="western"><surname>Zayas</surname><given-names>F de</given-names></name></person-group> (<year>1988</year>) Entofauna Cubana. Orden <tp:taxon-name><tp:taxon-name-part taxon-name-part-type="order">Coleoptera</tp:taxon-name-part></tp:taxon-name>. Separata. Descripción de nuevas especies. Editorial Científico-Técnica, 212 pp.</mixed-citation></ref><ref id="B78"><mixed-citation xmlns:xlink="http://www.w3.org/1999/xlink" xlink:type="simple">
          <person-group><name name-style="western"><surname>Hespenheide</surname><given-names>HA</given-names></name></person-group> (<year>2017</year>) <article-title>A striking new species of <italic><tp:taxon-name><tp:taxon-name-part taxon-name-part-type="genus">Macrocopturus</tp:taxon-name-part></tp:taxon-name></italic> Heller, 1895 (<tp:taxon-name><tp:taxon-name-part taxon-name-part-type="order">Coleoptera</tp:taxon-name-part></tp:taxon-name>: <tp:taxon-name><tp:taxon-name-part taxon-name-part-type="family">Curculionidae</tp:taxon-name-part></tp:taxon-name>: <tp:taxon-name><tp:taxon-name-part taxon-name-part-type="subfamily">Conoderinae</tp:taxon-name-part></tp:taxon-name>) from Panama: raising the question of coloration.</article-title> <source>The Coleopterists Bulletin</source> <volume>71</volume>(<issue>1</issue>): <fpage>74</fpage>–<lpage>76</lpage>. <ext-link xlink:type="simple" ext-link-type="doi" xlink:href="10.1649/0010-065X-71.1.74">https://doi.org/10.1649/0010-065X-71.1.74</ext-link></mixed-citation></ref><ref id="B72"><mixed-citation xmlns:xlink="http://www.w3.org/1999/xlink" xlink:type="simple">
          <person-group><name name-style="western"><surname>Hespenheide</surname><given-names>HA</given-names></name></person-group> (<year>2005</year>) <article-title>Weevils of the genera <italic><tp:taxon-name><tp:taxon-name-part taxon-name-part-type="genus">Archocopturus</tp:taxon-name-part></tp:taxon-name></italic> Heller and <italic><tp:taxon-name><tp:taxon-name-part taxon-name-part-type="genus">Zygopsella</tp:taxon-name-part></tp:taxon-name></italic> Champion: sibling species and mimetic homoplasy (<tp:taxon-name><tp:taxon-name-part taxon-name-part-type="order">Coleoptera</tp:taxon-name-part></tp:taxon-name>: <tp:taxon-name><tp:taxon-name-part taxon-name-part-type="family">Curculionidae</tp:taxon-name-part></tp:taxon-name>: <tp:taxon-name><tp:taxon-name-part taxon-name-part-type="subfamily">Conoderinae</tp:taxon-name-part></tp:taxon-name>).</article-title> <source>Proceedings of the Entomological Society of Washington</source> <volume>107</volume>(<issue>3</issue>): <fpage>671</fpage>–<lpage>685</lpage>.</mixed-citation></ref><ref id="B137"><mixed-citation xmlns:xlink="http://www.w3.org/1999/xlink" xlink:type="simple">
          <person-group><name name-style="western"><surname>Rheinheimer</surname><given-names>J</given-names></name></person-group> (<year>2011</year>) Les <tp:taxon-name><tp:taxon-name-part taxon-name-part-type="subfamily">Conoderinae</tp:taxon-name-part></tp:taxon-name> de Guyane (<tp:taxon-name><tp:taxon-name-part taxon-name-part-type="order">Coleoptera</tp:taxon-name-part></tp:taxon-name>, <tp:taxon-name><tp:taxon-name-part taxon-name-part-type="family">Curculionidae</tp:taxon-name-part></tp:taxon-name>). Coléoptères de Guyane. Tome IV: 65–88.</mixed-citation></ref></ref-list></tp:taxon-treatment>
