# Supplementary material for: Review of the genera of Conoderinae (Coleoptera, Curculionidae) from North America, Central America, and the Caribbean
Source: Zookeys. 2017 Jul 7;(683):51–138. doi: 10.3897/zookeys.683.12080 (PMC5523356; doi:10.3897/zookeys.683.12080)
Supplement: XML Treatment for Mnemynurus [file zookeys.683.12080-treatment26.xml]

<!DOCTYPE tp:taxon-treatment
  PUBLIC "-//TaxonX//DTD Taxonomic Treatment Publishing DTD v0 20100105//EN" "tax-treatment-NSO.dtd">
<tp:taxon-treatment xmlns:tp="http://www.plazi.org/taxpub"><tp:treatment-meta><kwd-group><label>Taxon classification</label><kwd><named-content xmlns:xlink="http://www.w3.org/1999/xlink" content-type="kingdom">Animalia</named-content></kwd><kwd><named-content xmlns:xlink="http://www.w3.org/1999/xlink" content-type="order">Coleoptera</named-content></kwd><kwd><named-content xmlns:xlink="http://www.w3.org/1999/xlink" content-type="family">Curculionidae</named-content></kwd></kwd-group><mixed-citation publication-type="journal"><person-group><name><surname>Anzaldo</surname><given-names>Salvatore S.</given-names></name></person-group><article-title>Review of the genera of <tp:taxon-name><tp:taxon-name-part taxon-name-part-type="subfamily">Conoderinae</tp:taxon-name-part></tp:taxon-name> (<tp:taxon-name><tp:taxon-name-part taxon-name-part-type="order">Coleoptera</tp:taxon-name-part></tp:taxon-name>, <tp:taxon-name><tp:taxon-name-part taxon-name-part-type="family">Curculionidae</tp:taxon-name-part></tp:taxon-name>) from North America, Central America, and the Caribbean</article-title><source>Zookeys</source><day>7</day><month>7</month><year>2017</year><volume>2017</volume><issue>683</issue><fpage>51</fpage><lpage>138</lpage><pub-id pub-id-type="doi">10.3897/zookeys.683.12080</pub-id></mixed-citation></tp:treatment-meta><tp:nomenclature><tp:taxon-name>
            <tp:taxon-name-part taxon-name-part-type="genus" reg="Mnemynurus">Mnemynurus</tp:taxon-name-part>
          </tp:taxon-name><tp:taxon-authority>Heller, 1895: 54</tp:taxon-authority><xref ref-type="fig" rid="F12">Fig. 87</xref><!--PageBreak--></tp:nomenclature><tp:treatment-sec sec-type="type species" id="SECID0EGZGK"><title>Type species.</title><p>
            <italic><tp:taxon-name><tp:taxon-name-part taxon-name-part-type="genus" reg="Mnemynurus">Mnemynurus</tp:taxon-name-part> <tp:taxon-name-part taxon-name-part-type="species" reg="caloderes">caloderes</tp:taxon-name-part></tp:taxon-name></italic> Heller, 1895 [by monotypy].</p></tp:treatment-sec><tp:treatment-sec sec-type="Gender" id="SECID0EXZGK"><title>Gender.</title><p>Masculine.</p><fig id="F12" position="float" orientation="portrait"><label>Figures 87–90.</label><caption><p>Lateral and dorsal habitus images of <tp:taxon-name><tp:taxon-name-part taxon-name-part-type="genus" reg="Lechriopini">Lechriopini</tp:taxon-name-part></tp:taxon-name>. <bold>87a–b</bold> <italic><tp:taxon-name><tp:taxon-name-part taxon-name-part-type="genus" reg="Mnemynurus">Mnemynurus</tp:taxon-name-part> <tp:taxon-name-part taxon-name-part-type="species" reg="poeciloderes">poeciloderes</tp:taxon-name-part></tp:taxon-name></italic> [ARTSYS0000803] <bold>88a–b</bold> <italic><tp:taxon-name><tp:taxon-name-part taxon-name-part-type="genus" reg="Paramnemyne">Paramnemyne</tp:taxon-name-part> <tp:taxon-name-part taxon-name-part-type="species" reg="decemcostata">decemcostata</tp:taxon-name-part></tp:taxon-name></italic> [ASUHIC0065104] <bold>89a–b</bold> <italic><tp:taxon-name><tp:taxon-name-part taxon-name-part-type="genus" reg="Poecilogaster">Poecilogaster</tp:taxon-name-part> <tp:taxon-name-part taxon-name-part-type="species" reg="brevis">brevis</tp:taxon-name-part></tp:taxon-name></italic> [ASUHIC0086631] <bold>90a–b</bold> <italic><tp:taxon-name><tp:taxon-name-part taxon-name-part-type="genus" reg="Pseudolechriops">Pseudolechriops</tp:taxon-name-part> <tp:taxon-name-part taxon-name-part-type="species" reg="megacephalus">megacephalus</tp:taxon-name-part></tp:taxon-name></italic> [ASUHIC0086629]. Scale bars = 2 mm.</p></caption><graphic xmlns:xlink="http://www.w3.org/1999/xlink" xlink:href="zookeys-683-051-g012.jpg" position="float" orientation="portrait" xlink:type="simple" id="oo_143837.jpg"/></fig></tp:treatment-sec><tp:treatment-sec sec-type="diagnosis" id="SECID0ED3GK"><title>Diagnosis.</title><p>All of the described and most of the observed undescribed species of <italic><tp:taxon-name><tp:taxon-name-part taxon-name-part-type="genus" reg="Mnemynurus">Mnemynurus</tp:taxon-name-part></tp:taxon-name></italic> are members of the red-headed fly mimicry complex (<xref ref-type="bibr" rid="B61">Hespenheide 1973</xref>, <xref ref-type="bibr" rid="B67">1995</xref>), and are most difficult to distinguish from the similarly patterned species of <italic><tp:taxon-name><tp:taxon-name-part taxon-name-part-type="genus" reg="Hoplocopturus">Hoplocopturus</tp:taxon-name-part></tp:taxon-name></italic> and the South American <italic><tp:taxon-name><tp:taxon-name-part taxon-name-part-type="genus" reg="Balaninurus">Balaninurus</tp:taxon-name-part></tp:taxon-name></italic> which also share the distinctive inverted U-shaped carina on the mesoventrite. See “Diagnosis” for <italic><tp:taxon-name><tp:taxon-name-part taxon-name-part-type="genus" reg="Hoplocopturus">Hoplocopturus</tp:taxon-name-part></tp:taxon-name></italic> above for more information on the separation of the genera. The second funicular article is much longer than the first, the apex of rostrum is flattened and dilated, the hind femora are ventrally toothed and sometimes carinate, and the rostrum usually extends past the posterior border of metaventrite (though not in <italic><tp:taxon-name><tp:taxon-name-part taxon-name-part-type="genus" reg="Mnemynurus">M.</tp:taxon-name-part> <tp:taxon-name-part taxon-name-part-type="species" reg="longispinis">longispinis</tp:taxon-name-part></tp:taxon-name></italic>) and sometimes beyond the apex of the abdomen.</p></tp:treatment-sec><tp:treatment-sec sec-type="notes" id="SECID0E24GK"><title>Notes.</title><p>
            <italic><tp:taxon-name><tp:taxon-name-part taxon-name-part-type="genus" reg="Mnemynurus">Mnemynurus</tp:taxon-name-part></tp:taxon-name></italic>, <italic><tp:taxon-name><tp:taxon-name-part taxon-name-part-type="genus" reg="Paramnemyne">Paramnemyne</tp:taxon-name-part></tp:taxon-name></italic>, and the South American genus <italic><tp:taxon-name><tp:taxon-name-part taxon-name-part-type="genus" reg="Mnemyne">Mnemyne</tp:taxon-name-part></tp:taxon-name></italic> are the only New World genera having a rostral channel extending at least to the posterior half of the metaventrite. A distinct channel is found only in the larger <italic><tp:taxon-name><tp:taxon-name-part taxon-name-part-type="genus" reg="Mnemynurus">Mnemynurus</tp:taxon-name-part></tp:taxon-name></italic> species and the metaventrites of other species are longitudinally depressed. <xref ref-type="bibr" rid="B156">Zayas (1988)</xref> described two species from Cuba, although based on the descriptions their placement in this genus is uncertain.</p></tp:treatment-sec><tp:treatment-sec sec-type="key" id="SECID0EB6GK"><title>
            <tp:taxon-name><tp:taxon-name-part taxon-name-part-type="genus" reg="Keys">Keys</tp:taxon-name-part></tp:taxon-name>.</title><p>
            <xref ref-type="bibr" rid="B20">Champion 1906b</xref>: 49 (for Central America; <italic><tp:taxon-name><tp:taxon-name-part taxon-name-part-type="genus" reg="Mnemynurus">M.</tp:taxon-name-part> <tp:taxon-name-part taxon-name-part-type="species" reg="caloderes">caloderes</tp:taxon-name-part></tp:taxon-name></italic> in key = <italic><tp:taxon-name><tp:taxon-name-part taxon-name-part-type="genus" reg="Microzurus">M.</tp:taxon-name-part> <tp:taxon-name-part taxon-name-part-type="species" reg="championi">championi</tp:taxon-name-part></tp:taxon-name></italic> Heller, 1933 (<xref ref-type="bibr" rid="B60">Heller 1933</xref>: 150)), <xref ref-type="bibr" rid="B59">Heller 1932</xref>a: 5 (only to the three species described by Heller).</p></tp:treatment-sec><tp:treatment-sec sec-type="Phylogenetic relationships" id="SECID0EQAHK"><title>Phylogenetic relationships.</title><p>Most similar to the South American genus <italic><tp:taxon-name><tp:taxon-name-part taxon-name-part-type="genus" reg="Balaninurus">Balaninurus</tp:taxon-name-part></tp:taxon-name></italic> Heller, but generic limits between these two genera and <italic><tp:taxon-name><tp:taxon-name-part taxon-name-part-type="genus" reg="Hoplocopturus">Hoplocopturus</tp:taxon-name-part></tp:taxon-name></italic> need resolving – see <italic><tp:taxon-name><tp:taxon-name-part taxon-name-part-type="genus" reg="Hoplocopturus">Hoplocopturus</tp:taxon-name-part></tp:taxon-name></italic> above.</p></tp:treatment-sec><tp:treatment-sec sec-type="host" id="SECID0ELBHK"><title>Host associations.</title><p>Species of <italic><tp:taxon-name><tp:taxon-name-part taxon-name-part-type="genus" reg="Mnemynurus">Mnemynurus</tp:taxon-name-part></tp:taxon-name></italic> have been recorded as gall-inducing on young leaves of <italic><tp:taxon-name><tp:taxon-name-part taxon-name-part-type="genus" reg="Philodendron">Philodendron</tp:taxon-name-part></tp:taxon-name></italic> Schott (<tp:taxon-name><tp:taxon-name-part taxon-name-part-type="family">Araceae</tp:taxon-name-part></tp:taxon-name>) (<xref ref-type="bibr" rid="B52">Hanson et al. 2014</xref>: 503).</p></tp:treatment-sec><tp:treatment-sec sec-type="Described species" id="SECID0EICHK"><title>Described species.</title><p>Nine species are known from the focal region including two described by <xref ref-type="bibr" rid="B156">Zayas (1988)</xref> and two additional species are known from South America (<xref ref-type="bibr" rid="B153">Wibmer and O’Brien 1986</xref>: 270).</p></tp:treatment-sec><tp:treatment-sec sec-type="Range" id="SECID0EWCHK"><title>Range.</title><p>Mexico, Honduras, Nicaragua, Costa Rica, Panama, Cuba [<xref ref-type="bibr" rid="B156">Zayas 1988</xref>]; South America.</p></tp:treatment-sec><ref-list><ref id="B61"><mixed-citation xmlns:xlink="http://www.w3.org/1999/xlink" xlink:type="simple">
          <person-group><name name-style="western"><surname>Hespenheide</surname><given-names>HA</given-names></name></person-group> (<year>1973</year>) <article-title>A novel mimicry complex: beetles and flies.</article-title> <source>Journal of Entomology</source> <volume>48</volume>(<issue>1</issue>): <fpage>49</fpage>–<lpage>56</lpage>. <ext-link xlink:type="simple" ext-link-type="doi" xlink:href="10.1111/j.1365-3032.1973.tb00034.x">https://doi.org/10.1111/j.1365-3032.1973.tb00034.x</ext-link></mixed-citation></ref><ref id="B67"><mixed-citation xmlns:xlink="http://www.w3.org/1999/xlink" xlink:type="simple">
          <person-group><name name-style="western"><surname>Hespenheide</surname><given-names>HA</given-names></name></person-group> (<year>1995</year>) <article-title>Mimicry in the <tp:taxon-name><tp:taxon-name-part taxon-name-part-type="subfamily">Zygopinae</tp:taxon-name-part></tp:taxon-name> (<tp:taxon-name><tp:taxon-name-part taxon-name-part-type="order">Coleoptera</tp:taxon-name-part></tp:taxon-name>: <tp:taxon-name><tp:taxon-name-part taxon-name-part-type="family">Curculionidae</tp:taxon-name-part></tp:taxon-name>).</article-title> <source>Memoirs of the Entomological Society of Washington</source> <volume>14</volume>: <fpage>145</fpage>–<lpage>154</lpage>.</mixed-citation></ref><ref id="B156"><mixed-citation xmlns:xlink="http://www.w3.org/1999/xlink" xlink:type="simple">
          <person-group><name name-style="western"><surname>Zayas</surname><given-names>F de</given-names></name></person-group> (<year>1988</year>) Entofauna Cubana. Orden <tp:taxon-name><tp:taxon-name-part taxon-name-part-type="order">Coleoptera</tp:taxon-name-part></tp:taxon-name>. Separata. Descripción de nuevas especies. Editorial Científico-Técnica, 212 pp.</mixed-citation></ref><ref id="B20"><mixed-citation xmlns:xlink="http://www.w3.org/1999/xlink" xlink:type="simple">
          <person-group><name name-style="western"><surname>Champion</surname><given-names>GC</given-names></name></person-group> (<year>1906b</year>) <tp:taxon-name><tp:taxon-name-part taxon-name-part-type="class">Insecta</tp:taxon-name-part></tp:taxon-name> – <tp:taxon-name><tp:taxon-name-part taxon-name-part-type="order">Coleoptera</tp:taxon-name-part></tp:taxon-name> – Rhychophora – <tp:taxon-name><tp:taxon-name-part taxon-name-part-type="family">Curculionidae</tp:taxon-name-part></tp:taxon-name> – <tp:taxon-name><tp:taxon-name-part taxon-name-part-type="subfamily">Curculioninae</tp:taxon-name-part></tp:taxon-name> (part). In: Champion GC (Ed.) Biologia Centrali-Americana (Vol. 4, part 5). 1–136.</mixed-citation></ref><ref id="B60"><mixed-citation xmlns:xlink="http://www.w3.org/1999/xlink" xlink:type="simple">
          <person-group><name name-style="western"><surname>Heller</surname><given-names>KM</given-names></name></person-group> (<year>1933</year>) <article-title>7 Faunistische und systematische Notizen über Käfer, nebst Beschreibung einer neuen Gattung und einer neuen Art.</article-title> <source>Entomologische Blätter</source> <volume>29</volume>(<issue>4</issue>): <fpage>145</fpage>–<lpage>150</lpage>.</mixed-citation></ref><ref id="B59"><mixed-citation xmlns:xlink="http://www.w3.org/1999/xlink" xlink:type="simple">
          <person-group><name name-style="western"><surname>Heller</surname><given-names>KM</given-names></name></person-group> (<year>1932</year>) <article-title>Neue Arten de Curculioniden-Gattung <italic><tp:taxon-name><tp:taxon-name-part taxon-name-part-type="genus">Polydius</tp:taxon-name-part></tp:taxon-name></italic> und <italic><tp:taxon-name><tp:taxon-name-part taxon-name-part-type="genus">Mnemynurus</tp:taxon-name-part></tp:taxon-name></italic>.</article-title> <source>Entomologische Blätter</source> <volume>28</volume>: <fpage>1</fpage>–<lpage>5</lpage>.</mixed-citation></ref><ref id="B52"><mixed-citation xmlns:xlink="http://www.w3.org/1999/xlink" xlink:type="simple">
          <person-group><name name-style="western"><surname>Hanson</surname><given-names>P</given-names></name><name name-style="western"><surname>Nishida</surname><given-names>K</given-names></name><name name-style="western"><surname>Gomez-Laurito</surname><given-names>J</given-names></name></person-group> (<year>2014</year>) <article-title>Insect galls of Costa Rica and their parasitoids.</article-title> In: <person-group><name name-style="western"><surname>Fernandes</surname><given-names>GW</given-names></name><name name-style="western"><surname>Santos</surname><given-names>JC</given-names></name></person-group> (<role>Eds</role>) <issue-title>Neotropical Insect Galls.</issue-title> <source>Springer</source>, <fpage>497</fpage>–<lpage>518</lpage>. <ext-link xlink:type="simple" ext-link-type="doi" xlink:href="10.1007/978-94-017-8783-3_23">https://doi.org/10.1007/978-94-017-8783-3_23</ext-link></mixed-citation></ref><ref id="B153"><mixed-citation xmlns:xlink="http://www.w3.org/1999/xlink" xlink:type="simple">
          <person-group><name name-style="western"><surname>Wibmer</surname><given-names>GJ</given-names></name><name name-style="western"><surname>O’Brien</surname><given-names>CW</given-names></name></person-group> (<year>1986</year>) <article-title>Annotated checklist of the weevils (<tp:taxon-name><tp:taxon-name-part taxon-name-part-type="family">Curculionidae</tp:taxon-name-part></tp:taxon-name> <italic>sensu lato</italic>) of South America (<tp:taxon-name><tp:taxon-name-part taxon-name-part-type="order">Coleoptera</tp:taxon-name-part></tp:taxon-name>: <tp:taxon-name><tp:taxon-name-part taxon-name-part-type="family">Curculionidae</tp:taxon-name-part></tp:taxon-name>).</article-title> <source>Memoirs of the American Entomological Institute Number</source> <volume>39</volume>: <fpage>1</fpage>–<lpage>563</lpage>.</mixed-citation></ref></ref-list></tp:taxon-treatment>
