# Supplementary material for: Review of the genera of Conoderinae (Coleoptera, Curculionidae) from North America, Central America, and the Caribbean
Source: Zookeys. 2017 Jul 7;(683):51–138. doi: 10.3897/zookeys.683.12080 (PMC5523356; doi:10.3897/zookeys.683.12080)
Supplement: XML Treatment for Paramnemyne [file zookeys.683.12080-treatment27.xml]

<!DOCTYPE tp:taxon-treatment
  PUBLIC "-//TaxonX//DTD Taxonomic Treatment Publishing DTD v0 20100105//EN" "tax-treatment-NSO.dtd">
<tp:taxon-treatment xmlns:tp="http://www.plazi.org/taxpub"><tp:treatment-meta><kwd-group><label>Taxon classification</label><kwd><named-content xmlns:xlink="http://www.w3.org/1999/xlink" content-type="kingdom">Animalia</named-content></kwd><kwd><named-content xmlns:xlink="http://www.w3.org/1999/xlink" content-type="order">Coleoptera</named-content></kwd><kwd><named-content xmlns:xlink="http://www.w3.org/1999/xlink" content-type="family">Curculionidae</named-content></kwd></kwd-group><mixed-citation publication-type="journal"><person-group><name><surname>Anzaldo</surname><given-names>Salvatore S.</given-names></name></person-group><article-title>Review of the genera of <tp:taxon-name><tp:taxon-name-part taxon-name-part-type="subfamily">Conoderinae</tp:taxon-name-part></tp:taxon-name> (<tp:taxon-name><tp:taxon-name-part taxon-name-part-type="order">Coleoptera</tp:taxon-name-part></tp:taxon-name>, <tp:taxon-name><tp:taxon-name-part taxon-name-part-type="family">Curculionidae</tp:taxon-name-part></tp:taxon-name>) from North America, Central America, and the Caribbean</article-title><source>Zookeys</source><day>7</day><month>7</month><year>2017</year><volume>2017</volume><issue>683</issue><fpage>51</fpage><lpage>138</lpage><pub-id pub-id-type="doi">10.3897/zookeys.683.12080</pub-id></mixed-citation></tp:treatment-meta><tp:nomenclature><tp:taxon-name>
            <tp:taxon-name-part taxon-name-part-type="genus" reg="Paramnemyne">Paramnemyne</tp:taxon-name-part>
          </tp:taxon-name><tp:taxon-authority>Heller, 1895: 10</tp:taxon-authority><xref ref-type="fig" rid="F2">Figs 12</xref><xref ref-type="fig" rid="F12">, 88</xref></tp:nomenclature><tp:treatment-sec sec-type="type species" id="SECID0EIEHK"><title>Type species.</title><p>
            <italic><tp:taxon-name><tp:taxon-name-part taxon-name-part-type="genus" reg="Paramnemyne">Paramnemyne</tp:taxon-name-part> <tp:taxon-name-part taxon-name-part-type="species" reg="arcana">arcana</tp:taxon-name-part></tp:taxon-name></italic> Heller, 1895 [by subsequent designation: <xref ref-type="bibr" rid="B137">Rheinheimer 2011</xref>: 78].</p></tp:treatment-sec><tp:treatment-sec sec-type="Gender" id="SECID0E4EHK"><title>Gender.</title><p>Feminine.</p></tp:treatment-sec><tp:treatment-sec sec-type="diagnosis" id="SECID0ECFHK"><title>Diagnosis.</title><p>
            <italic><tp:taxon-name><tp:taxon-name-part taxon-name-part-type="genus" reg="Paramnemyne">Paramnemyne</tp:taxon-name-part></tp:taxon-name></italic> can be readily distinguished by the transverse carina near the posterior margin of the metaventrite, marking the end of the rostral channel (Fig. <xref ref-type="fig" rid="F2">12</xref>). The second antennal funicular article is several times longer than the first; the femora are not carinate, are ventrally toothed, and are unarmed at the apices; the mesopleura are small and non-ascending; and the eyes are completely separated with the greatest separation in the middle.</p></tp:treatment-sec><tp:treatment-sec sec-type="Phylogenetic relationships" id="SECID0ETFHK"><title>Phylogenetic relationships.</title><p>The unarmed femoral apices, small and non-ascending mesopleura, and piazurine type of mesoventrite suggest improper placement in the <tp:taxon-name><tp:taxon-name-part taxon-name-part-type="genus" reg="Lechriopini">Lechriopini</tp:taxon-name-part></tp:taxon-name>, however transferring the genus without observing the putative relatives of <italic><tp:taxon-name><tp:taxon-name-part taxon-name-part-type="genus" reg="Paramnemyne">Paramnemyne</tp:taxon-name-part></tp:taxon-name></italic>, the South American genera <italic><tp:taxon-name><tp:taxon-name-part taxon-name-part-type="genus" reg="Mnemyne">Mnemyne</tp:taxon-name-part></tp:taxon-name></italic> (<italic>sec.</italic> <xref ref-type="bibr" rid="B56">Heller 1895</xref>: 11) and <italic><tp:taxon-name><tp:taxon-name-part taxon-name-part-type="genus" reg="Paramnemynellus">Paramnemynellus</tp:taxon-name-part></tp:taxon-name></italic> Hustache, 1932 (<italic>sec.</italic> <xref ref-type="bibr" rid="B82">Hustache 1932b</xref>: 207), would be remiss.</p></tp:treatment-sec><tp:treatment-sec sec-type="host" id="SECID0EJHHK"><title>Host associations.</title><p>Unknown.</p></tp:treatment-sec><tp:treatment-sec sec-type="Described species" id="SECID0EOHHK"><title>Described species.</title><p>Two species are known from the focal region and three additional species are known only from South America (<xref ref-type="bibr" rid="B153">Wibmer and O’Brien 1986</xref>: 270).</p></tp:treatment-sec><tp:treatment-sec sec-type="Range" id="SECID0EYHHK"><title>Range.</title><p>Mexico, Guatemala, Costa Rica [<xref ref-type="bibr" rid="B123">O’Brien and Wibmer 1984</xref>: 296], Panama; South America.</p></tp:treatment-sec><tp:treatment-sec><!--Section generated to contain objects referenced in tp:taxon-treatment.--><fig id="F2" position="float" orientation="portrait"><label>Figures 10–18.</label><caption><p>Variation in the mesoventrite. <bold>10</bold> <italic><tp:taxon-name><tp:taxon-name-part taxon-name-part-type="genus" reg="Lechriops">Lechriops</tp:taxon-name-part> <tp:taxon-name-part taxon-name-part-type="species" reg="californicus">californicus</tp:taxon-name-part></tp:taxon-name></italic> [ASUHIC0024146] showing relatively parallel carinae marking the lateral margin of the rostral channel and a closure of the channel on the metaventrite <bold>11</bold> <italic><tp:taxon-name><tp:taxon-name-part taxon-name-part-type="genus" reg="Microzygops">Microzygops</tp:taxon-name-part> <tp:taxon-name-part taxon-name-part-type="species" reg="nigrofasciatus">nigrofasciatus</tp:taxon-name-part></tp:taxon-name></italic> [ARTSYS0000797] with tubercles anterior to the mesocoxae and slight, arcuate carinae on the anterior region of the mesoventrite (encircling the central scaled region) <bold>12</bold> <italic><tp:taxon-name><tp:taxon-name-part taxon-name-part-type="genus" reg="Paramnemyne">Paramnemyne</tp:taxon-name-part> <tp:taxon-name-part taxon-name-part-type="species" reg="decemcostata">decemcostata</tp:taxon-name-part></tp:taxon-name></italic> [ARTSYS0000798] showing tuberculate posterolateral margins of the mesoventrite and a transverse carina near the posterior margin of the metaventrite <bold>13</bold> <italic><tp:taxon-name><tp:taxon-name-part taxon-name-part-type="genus" reg="Pseudolechriops">Pseudolechriops</tp:taxon-name-part> <tp:taxon-name-part taxon-name-part-type="species" reg="klopferi">klopferi</tp:taxon-name-part></tp:taxon-name></italic> [SSAC0001060] showing a deep ovoid receptacle on the meso- and metaventrite <bold>14</bold> <italic><tp:taxon-name><tp:taxon-name-part taxon-name-part-type="genus" reg="Turcopus">Turcopus</tp:taxon-name-part> <tp:taxon-name-part taxon-name-part-type="species" reg="viscivorus">viscivorus</tp:taxon-name-part></tp:taxon-name></italic> [ARTSYS0000530] showing a receptacle on the mesoventrite with prominently carinate posterior margin <bold>15</bold> <italic><tp:taxon-name><tp:taxon-name-part taxon-name-part-type="genus" reg="Lissoderes">Lissoderes</tp:taxon-name-part> <tp:taxon-name-part taxon-name-part-type="species" reg="subnudus">subnudus</tp:taxon-name-part></tp:taxon-name></italic> [SSAC0001066] showing a completely unmodified mesoventrite covered with multifid setae <bold>16</bold> <italic><tp:taxon-name><tp:taxon-name-part taxon-name-part-type="genus" reg="Peltophorus">Peltophorus</tp:taxon-name-part> <tp:taxon-name-part taxon-name-part-type="species" reg="adustus">adustus</tp:taxon-name-part></tp:taxon-name></italic> [ASUHIC0031514] showing a ventrally expanded posterior margin of the mesoventrite to receive the rostrum in repose <bold>17</bold> <italic><tp:taxon-name><tp:taxon-name-part taxon-name-part-type="genus" reg="Philenis">Philenis</tp:taxon-name-part> <tp:taxon-name-part taxon-name-part-type="species" reg="fuscofemorata">fuscofemorata</tp:taxon-name-part></tp:taxon-name></italic> [ARTSYS0000659] with tubercles at the posterolateral margins of the mesoventrite and a deep depression at the posterior margin in between <bold>18</bold> <italic><tp:taxon-name><tp:taxon-name-part taxon-name-part-type="genus" reg="Philinna">Philinna</tp:taxon-name-part> <tp:taxon-name-part taxon-name-part-type="species" reg="bicristata">bicristata</tp:taxon-name-part></tp:taxon-name></italic> [ARTSYS0000799] showing slight lamellate processes at the posterolateral margins of the mesoventrite as well as transversely flattened projections behind the procoxae.</p></caption><graphic xmlns:xlink="http://www.w3.org/1999/xlink" xlink:href="zookeys-683-051-g002.jpg" position="float" orientation="portrait" xlink:type="simple" id="oo_143827.jpg"/></fig><fig id="F12" position="float" orientation="portrait"><label>Figures 87–90.</label><caption><p>Lateral and dorsal habitus images of <tp:taxon-name><tp:taxon-name-part taxon-name-part-type="genus" reg="Lechriopini">Lechriopini</tp:taxon-name-part></tp:taxon-name>. <bold>87a–b</bold> <italic><tp:taxon-name><tp:taxon-name-part taxon-name-part-type="genus" reg="Mnemynurus">Mnemynurus</tp:taxon-name-part> <tp:taxon-name-part taxon-name-part-type="species" reg="poeciloderes">poeciloderes</tp:taxon-name-part></tp:taxon-name></italic> [ARTSYS0000803] <bold>88a–b</bold> <italic><tp:taxon-name><tp:taxon-name-part taxon-name-part-type="genus" reg="Paramnemyne">Paramnemyne</tp:taxon-name-part> <tp:taxon-name-part taxon-name-part-type="species" reg="decemcostata">decemcostata</tp:taxon-name-part></tp:taxon-name></italic> [ASUHIC0065104] <bold>89a–b</bold> <italic><tp:taxon-name><tp:taxon-name-part taxon-name-part-type="genus" reg="Poecilogaster">Poecilogaster</tp:taxon-name-part> <tp:taxon-name-part taxon-name-part-type="species" reg="brevis">brevis</tp:taxon-name-part></tp:taxon-name></italic> [ASUHIC0086631] <bold>90a–b</bold> <italic><tp:taxon-name><tp:taxon-name-part taxon-name-part-type="genus" reg="Pseudolechriops">Pseudolechriops</tp:taxon-name-part> <tp:taxon-name-part taxon-name-part-type="species" reg="megacephalus">megacephalus</tp:taxon-name-part></tp:taxon-name></italic> [ASUHIC0086629]. Scale bars = 2 mm.</p></caption><graphic xmlns:xlink="http://www.w3.org/1999/xlink" xlink:href="zookeys-683-051-g012.jpg" position="float" orientation="portrait" xlink:type="simple" id="oo_143837.jpg"/></fig></tp:treatment-sec><ref-list><ref id="B137"><mixed-citation xmlns:xlink="http://www.w3.org/1999/xlink" xlink:type="simple">
          <person-group><name name-style="western"><surname>Rheinheimer</surname><given-names>J</given-names></name></person-group> (<year>2011</year>) Les <tp:taxon-name><tp:taxon-name-part taxon-name-part-type="subfamily">Conoderinae</tp:taxon-name-part></tp:taxon-name> de Guyane (<tp:taxon-name><tp:taxon-name-part taxon-name-part-type="order">Coleoptera</tp:taxon-name-part></tp:taxon-name>, <tp:taxon-name><tp:taxon-name-part taxon-name-part-type="family">Curculionidae</tp:taxon-name-part></tp:taxon-name>). Coléoptères de Guyane. Tome IV: 65–88.</mixed-citation></ref><ref id="B56"><mixed-citation xmlns:xlink="http://www.w3.org/1999/xlink" xlink:type="simple">
          <person-group><name name-style="western"><surname>Heller</surname><given-names>KM</given-names></name></person-group> (<year>1895</year>) Zygopiden-Studien II, mit besonderer Berücksichtigung der Gattung <italic><tp:taxon-name><tp:taxon-name-part taxon-name-part-type="genus">Copturus</tp:taxon-name-part></tp:taxon-name></italic>. Abhandlungen und Berichte des Königlichen Zoologischen und Anthropologisch-Etnographischen Museums zu Dresden 1894/95 (11): 1–70.</mixed-citation></ref><ref id="B82"><mixed-citation xmlns:xlink="http://www.w3.org/1999/xlink" xlink:type="simple">
          <person-group><name name-style="western"><surname>Hustache</surname><given-names>A</given-names></name></person-group> (<year>1932b</year>) <article-title>Huit nouveaux Coléoptères (<tp:taxon-name><tp:taxon-name-part taxon-name-part-type="family">Curculionidae</tp:taxon-name-part></tp:taxon-name>: <tp:taxon-name><tp:taxon-name-part taxon-name-part-type="subfamily">Zygopinae</tp:taxon-name-part></tp:taxon-name>) du British Museum.</article-title> <source>The Annals and Magazine of Natural History</source> <volume>10</volume>: <fpage>201</fpage>–<lpage>208</lpage>.</mixed-citation></ref><ref id="B153"><mixed-citation xmlns:xlink="http://www.w3.org/1999/xlink" xlink:type="simple">
          <person-group><name name-style="western"><surname>Wibmer</surname><given-names>GJ</given-names></name><name name-style="western"><surname>O’Brien</surname><given-names>CW</given-names></name></person-group> (<year>1986</year>) <article-title>Annotated checklist of the weevils (<tp:taxon-name><tp:taxon-name-part taxon-name-part-type="family">Curculionidae</tp:taxon-name-part></tp:taxon-name> <italic>sensu lato</italic>) of South America (<tp:taxon-name><tp:taxon-name-part taxon-name-part-type="order">Coleoptera</tp:taxon-name-part></tp:taxon-name>: <tp:taxon-name><tp:taxon-name-part taxon-name-part-type="family">Curculionidae</tp:taxon-name-part></tp:taxon-name>).</article-title> <source>Memoirs of the American Entomological Institute Number</source> <volume>39</volume>: <fpage>1</fpage>–<lpage>563</lpage>.</mixed-citation></ref><ref id="B123"><mixed-citation xmlns:xlink="http://www.w3.org/1999/xlink" xlink:type="simple">
          <person-group><name name-style="western"><surname>O’Brien</surname><given-names>CW</given-names></name><name name-style="western"><surname>Wibmer</surname><given-names>GJ</given-names></name></person-group> (<year>1984</year>) <article-title>Annotated checklist of the weevils (<tp:taxon-name><tp:taxon-name-part taxon-name-part-type="family">Curculionidae</tp:taxon-name-part></tp:taxon-name> <italic>sensu lato</italic>) of North America, Central America, and the West Indies – Supplement I.</article-title> <source>Southwestern Entomologist</source> <volume>9</volume>(<issue>3</issue>): <fpage>286</fpage>–<lpage>307</lpage>.</mixed-citation></ref></ref-list></tp:taxon-treatment>
