# Supplementary material for: Review of the genera of Conoderinae (Coleoptera, Curculionidae) from North America, Central America, and the Caribbean
Source: Zookeys. 2017 Jul 7;(683):51–138. doi: 10.3897/zookeys.683.12080 (PMC5523356; doi:10.3897/zookeys.683.12080)
Supplement: XML Treatment for Psomus [file zookeys.683.12080-treatment30.xml]

<!DOCTYPE tp:taxon-treatment
  PUBLIC "-//TaxonX//DTD Taxonomic Treatment Publishing DTD v0 20100105//EN" "tax-treatment-NSO.dtd">
<tp:taxon-treatment xmlns:tp="http://www.plazi.org/taxpub"><tp:treatment-meta><kwd-group><label>Taxon classification</label><kwd><named-content xmlns:xlink="http://www.w3.org/1999/xlink" content-type="kingdom">Animalia</named-content></kwd><kwd><named-content xmlns:xlink="http://www.w3.org/1999/xlink" content-type="order">Coleoptera</named-content></kwd><kwd><named-content xmlns:xlink="http://www.w3.org/1999/xlink" content-type="family">Curculionidae</named-content></kwd></kwd-group><mixed-citation publication-type="journal"><person-group><name><surname>Anzaldo</surname><given-names>Salvatore S.</given-names></name></person-group><article-title>Review of the genera of <tp:taxon-name><tp:taxon-name-part taxon-name-part-type="subfamily">Conoderinae</tp:taxon-name-part></tp:taxon-name> (<tp:taxon-name><tp:taxon-name-part taxon-name-part-type="order">Coleoptera</tp:taxon-name-part></tp:taxon-name>, <tp:taxon-name><tp:taxon-name-part taxon-name-part-type="family">Curculionidae</tp:taxon-name-part></tp:taxon-name>) from North America, Central America, and the Caribbean</article-title><source>Zookeys</source><day>7</day><month>7</month><year>2017</year><volume>2017</volume><issue>683</issue><fpage>51</fpage><lpage>138</lpage><pub-id pub-id-type="doi">10.3897/zookeys.683.12080</pub-id></mixed-citation></tp:treatment-meta><tp:nomenclature><tp:taxon-name>
            <tp:taxon-name-part taxon-name-part-type="genus" reg="Psomus">Psomus</tp:taxon-name-part>
          </tp:taxon-name><tp:taxon-authority>Casey, 1892: 458</tp:taxon-authority><xref ref-type="fig" rid="F13">Fig. 91</xref><!--PageBreak--></tp:nomenclature><tp:treatment-sec sec-type="type species" id="SECID0EVZHK"><title>Type species.</title><p>
            <italic><tp:taxon-name><tp:taxon-name-part taxon-name-part-type="genus" reg="Psomus">Psomus</tp:taxon-name-part> <tp:taxon-name-part taxon-name-part-type="species" reg="politus">politus</tp:taxon-name-part></tp:taxon-name></italic> Casey, 1892 [by monotypy] (=<italic><tp:taxon-name><tp:taxon-name-part taxon-name-part-type="genus" reg="Orchestes">Orchestes</tp:taxon-name-part> <tp:taxon-name-part taxon-name-part-type="species" reg="armatus">armatus</tp:taxon-name-part></tp:taxon-name></italic> Dietz, 1891).</p></tp:treatment-sec><tp:treatment-sec sec-type="Gender" id="SECID0ER1HK"><title>Gender.</title><p>Masculine.</p><fig id="F13" position="float" orientation="portrait"><label>Figures 91–94.</label><caption><p>Lateral and dorsal habitus images of <tp:taxon-name><tp:taxon-name-part taxon-name-part-type="genus" reg="Lechriopini">Lechriopini</tp:taxon-name-part></tp:taxon-name> and <tp:taxon-name><tp:taxon-name-part taxon-name-part-type="genus" reg="Zygopini">Zygopini</tp:taxon-name-part></tp:taxon-name>. All scale bars = 1 mm unless otherwise specified. <bold>91a–b</bold> <italic><tp:taxon-name><tp:taxon-name-part taxon-name-part-type="genus" reg="Psomus">Psomus</tp:taxon-name-part> <tp:taxon-name-part taxon-name-part-type="species" reg="armatus">armatus</tp:taxon-name-part></tp:taxon-name></italic> [ARTSYS0000533] <bold>92a–b</bold> <italic><tp:taxon-name><tp:taxon-name-part taxon-name-part-type="genus" reg="Turcopus">Turcopus</tp:taxon-name-part> <tp:taxon-name-part taxon-name-part-type="species" reg="viscivorus">viscivorus</tp:taxon-name-part></tp:taxon-name></italic> [ARTSYS000530]; scale bar = 2 mm <bold>93a–b</bold> <italic><tp:taxon-name><tp:taxon-name-part taxon-name-part-type="genus" reg="Arachnomorpha">Arachnomorpha</tp:taxon-name-part> <tp:taxon-name-part taxon-name-part-type="species" reg="circumlineata">circumlineata</tp:taxon-name-part></tp:taxon-name></italic> [ARTSYS0000535] <bold>94a–b</bold> <italic><tp:taxon-name><tp:taxon-name-part taxon-name-part-type="genus" reg="Archocopturus">Archocopturus</tp:taxon-name-part> <tp:taxon-name-part taxon-name-part-type="species" reg="laselvaensis">laselvaensis</tp:taxon-name-part></tp:taxon-name></italic> [ASUHIC0086633].</p></caption><graphic xmlns:xlink="http://www.w3.org/1999/xlink" xlink:href="zookeys-683-051-g013.jpg" position="float" orientation="portrait" xlink:type="simple" id="oo_143838.jpg"/></fig></tp:treatment-sec><tp:treatment-sec sec-type="diagnosis" id="SECID0ED4HK"><title>Diagnosis.</title><p>The combination of concealed pygidium, appendiculate tarsal claws, and sulcate subapical pronotal constriction readily distinguishes <italic><tp:taxon-name><tp:taxon-name-part taxon-name-part-type="genus" reg="Psomus">Psomus</tp:taxon-name-part></tp:taxon-name></italic> from the other genera treated here. <italic><tp:taxon-name><tp:taxon-name-part taxon-name-part-type="genus" reg="Philides">Philides</tp:taxon-name-part></tp:taxon-name></italic> is the only other genus without simple tarsal claws and <italic><tp:taxon-name><tp:taxon-name-part taxon-name-part-type="genus" reg="Peltophorus">Peltophorus</tp:taxon-name-part></tp:taxon-name></italic> and <italic><tp:taxon-name><tp:taxon-name-part taxon-name-part-type="genus" reg="Zygops">Zygops</tp:taxon-name-part></tp:taxon-name></italic> have a sulcate subapical pronotal constriction, but each of those three genera have an exposed pygidium (which <italic><tp:taxon-name><tp:taxon-name-part taxon-name-part-type="genus" reg="Psomus">Psomus</tp:taxon-name-part></tp:taxon-name></italic> does not) and are otherwise distinct in habitus. <italic><tp:taxon-name><tp:taxon-name-part taxon-name-part-type="genus" reg="Psomus">Psomus</tp:taxon-name-part></tp:taxon-name></italic> is unique among the lechriopine genera for having a flattened mesoventrite and Type II sclerolepidia (Type II sclerolepidia also known from <italic><tp:taxon-name><tp:taxon-name-part taxon-name-part-type="genus" reg="Copturus">Copturus</tp:taxon-name-part></tp:taxon-name></italic>, <italic><tp:taxon-name><tp:taxon-name-part taxon-name-part-type="genus" reg="Microzurus">Microzurus</tp:taxon-name-part></tp:taxon-name></italic>, and <italic><tp:taxon-name><tp:taxon-name-part taxon-name-part-type="genus" reg="Euzurus">Euzurus</tp:taxon-name-part></tp:taxon-name></italic>, though each has a modified mesoventrite) although this combination is also found in <italic><tp:taxon-name><tp:taxon-name-part taxon-name-part-type="genus" reg="Lissoderes">Lissoderes</tp:taxon-name-part></tp:taxon-name></italic>, which is currently a zygopine (<xref ref-type="bibr" rid="B105">Lyal et al. 2006</xref>: 229); neither of those genera seem very well placed in their current tribes.</p><p>Some observed species have a ventrally expanded first abdominal ventrite and modifications to the profemora and tibiae that are similar to what is found in some <!--PageBreak--><!--PageBreak--><tp:taxon-name><tp:taxon-name-part taxon-name-part-type="tribe">Cleogonini</tp:taxon-name-part></tp:taxon-name> (<xref ref-type="bibr" rid="B135">Prena and Whitehead 2012</xref>: 57). These differences were not mentioned by Champion when describing three Central American species, but he considered his species as “perfectly congeneric with <italic><tp:taxon-name><tp:taxon-name-part taxon-name-part-type="genus" reg="Psomus">P.</tp:taxon-name-part> <tp:taxon-name-part taxon-name-part-type="species" reg="politus">politus</tp:taxon-name-part></tp:taxon-name></italic>, Casey [=<italic><tp:taxon-name><tp:taxon-name-part taxon-name-part-type="genus" reg="Psomus">P.</tp:taxon-name-part> <tp:taxon-name-part taxon-name-part-type="species" reg="armatus">armatus</tp:taxon-name-part></tp:taxon-name></italic> (Dietz)]” (<xref ref-type="bibr" rid="B20">Champion 1906b</xref>: 128). In addition to the characters given above distinguishing the genus, the species of <italic><tp:taxon-name><tp:taxon-name-part taxon-name-part-type="genus" reg="Psomus">Psomus</tp:taxon-name-part></tp:taxon-name></italic> have a second funicular article that is about equal to the first and a tibial apex with an uncus at the posterior apical angle or the middle of the apex.</p></tp:treatment-sec><tp:treatment-sec sec-type="Phylogenetic relationships" id="SECID0ECBAM"><title>Phylogenetic relationships.</title><p>The appendiculate tarsal claws (shared only with <italic><tp:taxon-name><tp:taxon-name-part taxon-name-part-type="genus" reg="Philides">Philides</tp:taxon-name-part></tp:taxon-name></italic>) and a deep subapical pronotal constriction (shared only with <italic><tp:taxon-name><tp:taxon-name-part taxon-name-part-type="genus" reg="Zygops">Zygops</tp:taxon-name-part></tp:taxon-name></italic> and <italic><tp:taxon-name><tp:taxon-name-part taxon-name-part-type="genus" reg="Peltophorus">Peltophorus</tp:taxon-name-part></tp:taxon-name></italic>) are easily observed characters but not particularly suggestive of a relationship. The single U.S. species, <italic><tp:taxon-name><tp:taxon-name-part taxon-name-part-type="genus" reg="Psomus">P.</tp:taxon-name-part> <tp:taxon-name-part taxon-name-part-type="species" reg="armatus">armatus</tp:taxon-name-part></tp:taxon-name></italic> (Dietz, 1891) was originally described in the genus <italic><tp:taxon-name><tp:taxon-name-part taxon-name-part-type="genus" reg="Orchestes">Orchestes</tp:taxon-name-part></tp:taxon-name></italic> Illiger, 1798 (<tp:taxon-name><tp:taxon-name-part taxon-name-part-type="subfamily">Curculioninae</tp:taxon-name-part></tp:taxon-name>: <tp:taxon-name><tp:taxon-name-part taxon-name-part-type="tribe">Rhamphini</tp:taxon-name-part></tp:taxon-name>). <italic><tp:taxon-name><tp:taxon-name-part taxon-name-part-type="genus" reg="Psomus">Psomus</tp:taxon-name-part></tp:taxon-name></italic> bears a resemblance to the cleogonine <italic><tp:taxon-name><tp:taxon-name-part taxon-name-part-type="genus" reg="Isotrachelus">Isotrachelus</tp:taxon-name-part></tp:taxon-name></italic> (which was previously placed in the Old World conoderine tribe <tp:taxon-name><tp:taxon-name-part taxon-name-part-type="tribe">Lobotrachelini</tp:taxon-name-part></tp:taxon-name> Lacordaire, 1865), but differs from <italic><tp:taxon-name><tp:taxon-name-part taxon-name-part-type="genus" reg="Isotrachelus">Isotrachelus</tp:taxon-name-part></tp:taxon-name></italic> by the insertion of the antenna on the rostrum, which in <italic><tp:taxon-name><tp:taxon-name-part taxon-name-part-type="genus" reg="Psomus">Psomus</tp:taxon-name-part></tp:taxon-name></italic> is in the basal half of the rostrum, and the tarsal claws, which in <italic><tp:taxon-name><tp:taxon-name-part taxon-name-part-type="genus" reg="Isotrachelus">Isotrachelus</tp:taxon-name-part></tp:taxon-name></italic> are simple.</p></tp:treatment-sec><tp:treatment-sec sec-type="host" id="SECID0EBEAM"><title>Host associations.</title><p>
            <italic><tp:taxon-name><tp:taxon-name-part taxon-name-part-type="genus" reg="Psomus">Psomus</tp:taxon-name-part> <tp:taxon-name-part taxon-name-part-type="species" reg="armatus">armatus</tp:taxon-name-part></tp:taxon-name></italic> can be found on ash trees (<tp:taxon-name><tp:taxon-name-part taxon-name-part-type="family">Oleaceae</tp:taxon-name-part></tp:taxon-name> Hoffmanns. &amp; Link: <italic><tp:taxon-name><tp:taxon-name-part taxon-name-part-type="genus" reg="Fraxinus">Fraxinus</tp:taxon-name-part></tp:taxon-name></italic> L.) (<xref ref-type="bibr" rid="B146">Sleeper 1963</xref>). Hosts of the Central American species are unknown.</p></tp:treatment-sec><tp:treatment-sec sec-type="Described species" id="SECID0ECFAM"><title>Described species.</title><p>Four.</p></tp:treatment-sec><tp:treatment-sec sec-type="Range" id="SECID0EHFAM"><title>Range.</title><p>Eastern Canada and U.S.A., Guatemala, Panama.</p></tp:treatment-sec><ref-list><ref id="B105"><mixed-citation xmlns:xlink="http://www.w3.org/1999/xlink" xlink:type="simple">
          <person-group><name name-style="western"><surname>Lyal</surname><given-names>CHC</given-names></name><name name-style="western"><surname>Douglas</surname><given-names>DA</given-names></name><name name-style="western"><surname>Hine</surname><given-names>SJ</given-names></name></person-group> (<year>2006</year>) <article-title>Morphology and systematic significance of sclerolepidia in the weevils (<tp:taxon-name><tp:taxon-name-part taxon-name-part-type="order">Coleoptera</tp:taxon-name-part></tp:taxon-name>: <tp:taxon-name><tp:taxon-name-part taxon-name-part-type="family">Curculionidae</tp:taxon-name-part></tp:taxon-name>).</article-title> <source>Systematics and Biodiversity</source> <volume>4</volume>(<issue>2</issue>): <fpage>203</fpage>–<lpage>241</lpage>. <ext-link xlink:type="simple" ext-link-type="doi" xlink:href="10.1017/S1477200005001714">https://doi.org/10.1017/S1477200005001714</ext-link></mixed-citation></ref><ref id="B135"><mixed-citation xmlns:xlink="http://www.w3.org/1999/xlink" xlink:type="simple">
          <person-group><name name-style="western"><surname>Prena</surname><given-names>J</given-names></name><name name-style="western"><surname>Whitehead</surname><given-names>D</given-names></name></person-group> (<year>2012</year>) <article-title>A taxonomic revision of the Neotropical weevil genus <italic><tp:taxon-name><tp:taxon-name-part taxon-name-part-type="genus">Cleogonus</tp:taxon-name-part></tp:taxon-name></italic> Schoenherr (<tp:taxon-name><tp:taxon-name-part taxon-name-part-type="family">Curculionidae</tp:taxon-name-part></tp:taxon-name>: <tp:taxon-name><tp:taxon-name-part taxon-name-part-type="subfamily">Molytinae</tp:taxon-name-part></tp:taxon-name>).</article-title> <source>Deutsche Entomologische Zeitschrift</source> <volume>59</volume>(<issue>1</issue>): <fpage>55</fpage>–<lpage>79</lpage>.</mixed-citation></ref><ref id="B20"><mixed-citation xmlns:xlink="http://www.w3.org/1999/xlink" xlink:type="simple">
          <person-group><name name-style="western"><surname>Champion</surname><given-names>GC</given-names></name></person-group> (<year>1906b</year>) <tp:taxon-name><tp:taxon-name-part taxon-name-part-type="class">Insecta</tp:taxon-name-part></tp:taxon-name> – <tp:taxon-name><tp:taxon-name-part taxon-name-part-type="order">Coleoptera</tp:taxon-name-part></tp:taxon-name> – Rhychophora – <tp:taxon-name><tp:taxon-name-part taxon-name-part-type="family">Curculionidae</tp:taxon-name-part></tp:taxon-name> – <tp:taxon-name><tp:taxon-name-part taxon-name-part-type="subfamily">Curculioninae</tp:taxon-name-part></tp:taxon-name> (part). In: Champion GC (Ed.) Biologia Centrali-Americana (Vol. 4, part 5). 1–136.</mixed-citation></ref><ref id="B146"><mixed-citation xmlns:xlink="http://www.w3.org/1999/xlink" xlink:type="simple">
          <person-group><name name-style="western"><surname>Sleeper</surname><given-names>EL</given-names></name></person-group> (<year>1963</year>) <article-title>A study of the <tp:taxon-name><tp:taxon-name-part taxon-name-part-type="subfamily">Zygopinae</tp:taxon-name-part></tp:taxon-name> (<tp:taxon-name><tp:taxon-name-part taxon-name-part-type="order">Coleoptera</tp:taxon-name-part></tp:taxon-name>: <tp:taxon-name><tp:taxon-name-part taxon-name-part-type="family">Curculionidae</tp:taxon-name-part></tp:taxon-name>) of America north of Mexico, I.</article-title> <source>Bulletin of the Southern California Academy of Sciences</source> <volume>62</volume>(<issue>4</issue>): <fpage>209</fpage>–<lpage>219</lpage>.</mixed-citation></ref></ref-list></tp:taxon-treatment>
