# Supplementary material for: Review of the genera of Conoderinae (Coleoptera, Curculionidae) from North America, Central America, and the Caribbean
Source: Zookeys. 2017 Jul 7;(683):51–138. doi: 10.3897/zookeys.683.12080 (PMC5523356; doi:10.3897/zookeys.683.12080)
Supplement: XML Treatment for Turcopus [file zookeys.683.12080-treatment31.xml]

<!DOCTYPE tp:taxon-treatment
  PUBLIC "-//TaxonX//DTD Taxonomic Treatment Publishing DTD v0 20100105//EN" "tax-treatment-NSO.dtd">
<tp:taxon-treatment xmlns:tp="http://www.plazi.org/taxpub"><tp:treatment-meta><kwd-group><label>Taxon classification</label><kwd><named-content xmlns:xlink="http://www.w3.org/1999/xlink" content-type="kingdom">Animalia</named-content></kwd><kwd><named-content xmlns:xlink="http://www.w3.org/1999/xlink" content-type="order">Coleoptera</named-content></kwd><kwd><named-content xmlns:xlink="http://www.w3.org/1999/xlink" content-type="family">Curculionidae</named-content></kwd></kwd-group><mixed-citation publication-type="journal"><person-group><name><surname>Anzaldo</surname><given-names>Salvatore S.</given-names></name></person-group><article-title>Review of the genera of <tp:taxon-name><tp:taxon-name-part taxon-name-part-type="subfamily">Conoderinae</tp:taxon-name-part></tp:taxon-name> (<tp:taxon-name><tp:taxon-name-part taxon-name-part-type="order">Coleoptera</tp:taxon-name-part></tp:taxon-name>, <tp:taxon-name><tp:taxon-name-part taxon-name-part-type="family">Curculionidae</tp:taxon-name-part></tp:taxon-name>) from North America, Central America, and the Caribbean</article-title><source>Zookeys</source><day>7</day><month>7</month><year>2017</year><volume>2017</volume><issue>683</issue><fpage>51</fpage><lpage>138</lpage><pub-id pub-id-type="doi">10.3897/zookeys.683.12080</pub-id></mixed-citation></tp:treatment-meta><tp:nomenclature><tp:taxon-name>
            <tp:taxon-name-part taxon-name-part-type="genus" reg="Turcopus">Turcopus</tp:taxon-name-part>
          </tp:taxon-name><tp:taxon-authority>R.S. Anderson, 1994: 475</tp:taxon-authority><xref ref-type="fig" rid="F2">Figs 14</xref><xref ref-type="fig" rid="F13">, 92</xref></tp:nomenclature><tp:treatment-sec sec-type="type species" id="SECID0EUGAM"><title>Type species.</title><p>
            <italic><tp:taxon-name><tp:taxon-name-part taxon-name-part-type="genus" reg="Turcopus">Turcopus</tp:taxon-name-part> <tp:taxon-name-part taxon-name-part-type="species" reg="viscivorus">viscivorus</tp:taxon-name-part></tp:taxon-name></italic> R.S. Anderson, 1994 [original designation].</p></tp:treatment-sec><tp:treatment-sec sec-type="Gender" id="SECID0EFHAM"><title>Gender.</title><p>Masculine.</p></tp:treatment-sec><tp:treatment-sec sec-type="diagnosis" id="SECID0EKHAM"><title>Diagnosis.</title><p>R.S. <xref ref-type="bibr" rid="B3">Anderson (1994</xref>: 463) separates <italic><tp:taxon-name><tp:taxon-name-part taxon-name-part-type="genus" reg="Turcopus">Turcopus</tp:taxon-name-part></tp:taxon-name></italic> from <italic><tp:taxon-name><tp:taxon-name-part taxon-name-part-type="genus" reg="Coturpus">Coturpus</tp:taxon-name-part></tp:taxon-name></italic>, <italic><tp:taxon-name><tp:taxon-name-part taxon-name-part-type="genus" reg="Cylindrocopturinus">Cylindrocopturinus</tp:taxon-name-part></tp:taxon-name></italic>, and <italic><tp:taxon-name><tp:taxon-name-part taxon-name-part-type="genus" reg="Eulechriops">Eulechriops</tp:taxon-name-part> <tp:taxon-name-part taxon-name-part-type="species" reg="minutus">minutus</tp:taxon-name-part></tp:taxon-name></italic> (LeConte, 1824) by the deep, prominently carinate, cup-like receptacle on the mesoventrite (Fig. <xref ref-type="fig" rid="F2">14</xref>); this has not been seen in the numerous observed specimens of <italic><tp:taxon-name><tp:taxon-name-part taxon-name-part-type="genus" reg="Eulechriops">Eulechriops</tp:taxon-name-part></tp:taxon-name></italic>, representing mostly undescribed species, but is difficult to generalize the mesoventrite for all species of such a variable genus. <italic><tp:taxon-name><tp:taxon-name-part taxon-name-part-type="genus" reg="Turcopus">Turcopus</tp:taxon-name-part></tp:taxon-name></italic> is otherwise difficult to distinguish from <italic><tp:taxon-name><tp:taxon-name-part taxon-name-part-type="genus" reg="Eulechriops">Eulechriops</tp:taxon-name-part></tp:taxon-name></italic> except by the vestiture pattern (Fig. <xref ref-type="fig" rid="F13">92</xref>) and host association, which are currently unknown in <italic><tp:taxon-name><tp:taxon-name-part taxon-name-part-type="genus" reg="Eulechriops">Eulechriops</tp:taxon-name-part></tp:taxon-name></italic>. <italic><tp:taxon-name><tp:taxon-name-part taxon-name-part-type="genus" reg="Turcopus">Turcopus</tp:taxon-name-part></tp:taxon-name></italic> can be further separated from <italic><tp:taxon-name><tp:taxon-name-part taxon-name-part-type="genus" reg="Coturpus">Coturpus</tp:taxon-name-part></tp:taxon-name></italic> by genitalic characters given by R.S. <xref ref-type="bibr" rid="B3">Anderson (1994</xref>: 477).</p></tp:treatment-sec><tp:treatment-sec sec-type="Phylogenetic relationships" id="SECID0EKKAM"><title>Phylogenetic relationships.</title><p>R.S. <xref ref-type="bibr" rid="B3">Anderson (1994</xref>: 477) proposed a relationship with the sister taxa of <italic><tp:taxon-name><tp:taxon-name-part taxon-name-part-type="genus" reg="Coturpus">Coturpus</tp:taxon-name-part></tp:taxon-name></italic> + <italic><tp:taxon-name><tp:taxon-name-part taxon-name-part-type="genus" reg="Cylindrocopturinus">Cylindrocopturinus</tp:taxon-name-part></tp:taxon-name></italic> (those three taxa are the proposed sister to <italic><tp:taxon-name><tp:taxon-name-part taxon-name-part-type="genus" reg="Eulechriops">Eulechriops</tp:taxon-name-part></tp:taxon-name></italic>). The difficulty of separation with <italic><tp:taxon-name><tp:taxon-name-part taxon-name-part-type="genus" reg="Eulechriops">Eulechriops</tp:taxon-name-part></tp:taxon-name></italic> suggests a closer relationship with that genus but much work needs to be done in delimiting generic boundaries in this complex of genera.</p></tp:treatment-sec><tp:treatment-sec sec-type="host" id="SECID0EQLAM"><title>Host associations.</title><p>
            <italic><tp:taxon-name><tp:taxon-name-part taxon-name-part-type="genus" reg="Turcopus">Turcopus</tp:taxon-name-part></tp:taxon-name></italic> has been collected on <italic><tp:taxon-name><tp:taxon-name-part taxon-name-part-type="genus" reg="Phoradendron">Phoradendron</tp:taxon-name-part></tp:taxon-name></italic> on <italic><tp:taxon-name><tp:taxon-name-part taxon-name-part-type="genus" reg="Quercus">Quercus</tp:taxon-name-part></tp:taxon-name></italic> (R.S. <xref ref-type="bibr" rid="B3">Anderson 1994</xref>: 479).</p></tp:treatment-sec><tp:treatment-sec sec-type="Described species" id="SECID0EPMAM"><title>Described species.</title><p>One (R.S. <xref ref-type="bibr" rid="B3">Anderson 1994</xref>).</p></tp:treatment-sec><tp:treatment-sec sec-type="Range" id="SECID0EZMAM"><title>Range.</title><p>Mexico, Guatemala.</p></tp:treatment-sec><tp:treatment-sec><!--Section generated to contain objects referenced in tp:taxon-treatment.--><fig id="F2" position="float" orientation="portrait"><label>Figures 10–18.</label><caption><p>Variation in the mesoventrite. <bold>10</bold> <italic><tp:taxon-name><tp:taxon-name-part taxon-name-part-type="genus" reg="Lechriops">Lechriops</tp:taxon-name-part> <tp:taxon-name-part taxon-name-part-type="species" reg="californicus">californicus</tp:taxon-name-part></tp:taxon-name></italic> [ASUHIC0024146] showing relatively parallel carinae marking the lateral margin of the rostral channel and a closure of the channel on the metaventrite <bold>11</bold> <italic><tp:taxon-name><tp:taxon-name-part taxon-name-part-type="genus" reg="Microzygops">Microzygops</tp:taxon-name-part> <tp:taxon-name-part taxon-name-part-type="species" reg="nigrofasciatus">nigrofasciatus</tp:taxon-name-part></tp:taxon-name></italic> [ARTSYS0000797] with tubercles anterior to the mesocoxae and slight, arcuate carinae on the anterior region of the mesoventrite (encircling the central scaled region) <bold>12</bold> <italic><tp:taxon-name><tp:taxon-name-part taxon-name-part-type="genus" reg="Paramnemyne">Paramnemyne</tp:taxon-name-part> <tp:taxon-name-part taxon-name-part-type="species" reg="decemcostata">decemcostata</tp:taxon-name-part></tp:taxon-name></italic> [ARTSYS0000798] showing tuberculate posterolateral margins of the mesoventrite and a transverse carina near the posterior margin of the metaventrite <bold>13</bold> <italic><tp:taxon-name><tp:taxon-name-part taxon-name-part-type="genus" reg="Pseudolechriops">Pseudolechriops</tp:taxon-name-part> <tp:taxon-name-part taxon-name-part-type="species" reg="klopferi">klopferi</tp:taxon-name-part></tp:taxon-name></italic> [SSAC0001060] showing a deep ovoid receptacle on the meso- and metaventrite <bold>14</bold> <italic><tp:taxon-name><tp:taxon-name-part taxon-name-part-type="genus" reg="Turcopus">Turcopus</tp:taxon-name-part> <tp:taxon-name-part taxon-name-part-type="species" reg="viscivorus">viscivorus</tp:taxon-name-part></tp:taxon-name></italic> [ARTSYS0000530] showing a receptacle on the mesoventrite with prominently carinate posterior margin <bold>15</bold> <italic><tp:taxon-name><tp:taxon-name-part taxon-name-part-type="genus" reg="Lissoderes">Lissoderes</tp:taxon-name-part> <tp:taxon-name-part taxon-name-part-type="species" reg="subnudus">subnudus</tp:taxon-name-part></tp:taxon-name></italic> [SSAC0001066] showing a completely unmodified mesoventrite covered with multifid setae <bold>16</bold> <italic><tp:taxon-name><tp:taxon-name-part taxon-name-part-type="genus" reg="Peltophorus">Peltophorus</tp:taxon-name-part> <tp:taxon-name-part taxon-name-part-type="species" reg="adustus">adustus</tp:taxon-name-part></tp:taxon-name></italic> [ASUHIC0031514] showing a ventrally expanded posterior margin of the mesoventrite to receive the rostrum in repose <bold>17</bold> <italic><tp:taxon-name><tp:taxon-name-part taxon-name-part-type="genus" reg="Philenis">Philenis</tp:taxon-name-part> <tp:taxon-name-part taxon-name-part-type="species" reg="fuscofemorata">fuscofemorata</tp:taxon-name-part></tp:taxon-name></italic> [ARTSYS0000659] with tubercles at the posterolateral margins of the mesoventrite and a deep depression at the posterior margin in between <bold>18</bold> <italic><tp:taxon-name><tp:taxon-name-part taxon-name-part-type="genus" reg="Philinna">Philinna</tp:taxon-name-part> <tp:taxon-name-part taxon-name-part-type="species" reg="bicristata">bicristata</tp:taxon-name-part></tp:taxon-name></italic> [ARTSYS0000799] showing slight lamellate processes at the posterolateral margins of the mesoventrite as well as transversely flattened projections behind the procoxae.</p></caption><graphic xmlns:xlink="http://www.w3.org/1999/xlink" xlink:href="zookeys-683-051-g002.jpg" position="float" orientation="portrait" xlink:type="simple" id="oo_143827.jpg"/></fig><fig id="F13" position="float" orientation="portrait"><label>Figures 91–94.</label><caption><p>Lateral and dorsal habitus images of <tp:taxon-name><tp:taxon-name-part taxon-name-part-type="genus" reg="Lechriopini">Lechriopini</tp:taxon-name-part></tp:taxon-name> and <tp:taxon-name><tp:taxon-name-part taxon-name-part-type="genus" reg="Zygopini">Zygopini</tp:taxon-name-part></tp:taxon-name>. All scale bars = 1 mm unless otherwise specified. <bold>91a–b</bold> <italic><tp:taxon-name><tp:taxon-name-part taxon-name-part-type="genus" reg="Psomus">Psomus</tp:taxon-name-part> <tp:taxon-name-part taxon-name-part-type="species" reg="armatus">armatus</tp:taxon-name-part></tp:taxon-name></italic> [ARTSYS0000533] <bold>92a–b</bold> <italic><tp:taxon-name><tp:taxon-name-part taxon-name-part-type="genus" reg="Turcopus">Turcopus</tp:taxon-name-part> <tp:taxon-name-part taxon-name-part-type="species" reg="viscivorus">viscivorus</tp:taxon-name-part></tp:taxon-name></italic> [ARTSYS000530]; scale bar = 2 mm <bold>93a–b</bold> <italic><tp:taxon-name><tp:taxon-name-part taxon-name-part-type="genus" reg="Arachnomorpha">Arachnomorpha</tp:taxon-name-part> <tp:taxon-name-part taxon-name-part-type="species" reg="circumlineata">circumlineata</tp:taxon-name-part></tp:taxon-name></italic> [ARTSYS0000535] <bold>94a–b</bold> <italic><tp:taxon-name><tp:taxon-name-part taxon-name-part-type="genus" reg="Archocopturus">Archocopturus</tp:taxon-name-part> <tp:taxon-name-part taxon-name-part-type="species" reg="laselvaensis">laselvaensis</tp:taxon-name-part></tp:taxon-name></italic> [ASUHIC0086633].</p></caption><graphic xmlns:xlink="http://www.w3.org/1999/xlink" xlink:href="zookeys-683-051-g013.jpg" position="float" orientation="portrait" xlink:type="simple" id="oo_143838.jpg"/></fig></tp:treatment-sec><ref-list><ref id="B3"><mixed-citation xmlns:xlink="http://www.w3.org/1999/xlink" xlink:type="simple">
          <person-group><name name-style="western"><surname>Anderson</surname><given-names>RS</given-names></name></person-group> (<year>1994</year>) <article-title>A review of New World weevils associated with <tp:taxon-name><tp:taxon-name-part taxon-name-part-type="family">Viscaceae</tp:taxon-name-part></tp:taxon-name> (mistletoes [in part]) including descriptions of new genera and new species (<tp:taxon-name><tp:taxon-name-part taxon-name-part-type="order">Coleoptera</tp:taxon-name-part></tp:taxon-name>: <tp:taxon-name><tp:taxon-name-part taxon-name-part-type="family">Curculionidae</tp:taxon-name-part></tp:taxon-name>).</article-title> <source>Journal of Natural History</source> <volume>28</volume>(<issue>2</issue>): <fpage>435</fpage>–<lpage>492</lpage>. <ext-link xlink:type="simple" ext-link-type="doi" xlink:href="10.1080/00222939400770201">https://doi.org/10.1080/00222939400770201</ext-link></mixed-citation></ref></ref-list></tp:taxon-treatment>
