# Supplementary material for: Review of the genera of Conoderinae (Coleoptera, Curculionidae) from North America, Central America, and the Caribbean
Source: Zookeys. 2017 Jul 7;(683):51–138. doi: 10.3897/zookeys.683.12080 (PMC5523356; doi:10.3897/zookeys.683.12080)
Supplement: XML Treatment for Arachnomorpha [file zookeys.683.12080-treatment33.xml]

<!DOCTYPE tp:taxon-treatment
  PUBLIC "-//TaxonX//DTD Taxonomic Treatment Publishing DTD v0 20100105//EN" "tax-treatment-NSO.dtd">
<tp:taxon-treatment xmlns:tp="http://www.plazi.org/taxpub"><tp:treatment-meta><kwd-group><label>Taxon classification</label><kwd><named-content xmlns:xlink="http://www.w3.org/1999/xlink" content-type="kingdom">Animalia</named-content></kwd><kwd><named-content xmlns:xlink="http://www.w3.org/1999/xlink" content-type="order">Coleoptera</named-content></kwd><kwd><named-content xmlns:xlink="http://www.w3.org/1999/xlink" content-type="family">Curculionidae</named-content></kwd></kwd-group><mixed-citation publication-type="journal"><person-group><name><surname>Anzaldo</surname><given-names>Salvatore S.</given-names></name></person-group><article-title>Review of the genera of <tp:taxon-name><tp:taxon-name-part taxon-name-part-type="subfamily">Conoderinae</tp:taxon-name-part></tp:taxon-name> (<tp:taxon-name><tp:taxon-name-part taxon-name-part-type="order">Coleoptera</tp:taxon-name-part></tp:taxon-name>, <tp:taxon-name><tp:taxon-name-part taxon-name-part-type="family">Curculionidae</tp:taxon-name-part></tp:taxon-name>) from North America, Central America, and the Caribbean</article-title><source>Zookeys</source><day>7</day><month>7</month><year>2017</year><volume>2017</volume><issue>683</issue><fpage>51</fpage><lpage>138</lpage><pub-id pub-id-type="doi">10.3897/zookeys.683.12080</pub-id></mixed-citation></tp:treatment-meta><tp:nomenclature><tp:taxon-name>
            <tp:taxon-name-part taxon-name-part-type="genus" reg="Arachnomorpha">Arachnomorpha</tp:taxon-name-part>
          </tp:taxon-name><tp:taxon-authority>Champion, 1906b: 47</tp:taxon-authority><xref ref-type="fig" rid="F3">Figs 27</xref><xref ref-type="fig" rid="F5">, 47</xref><xref ref-type="fig" rid="F13">, 93</xref><!--PageBreak--></tp:nomenclature><tp:treatment-sec sec-type="type species" id="SECID0EHZAM"><title>Type species.</title><p>
            <italic><tp:taxon-name><tp:taxon-name-part taxon-name-part-type="genus" reg="Arachnomorpha">Arachnomorpha</tp:taxon-name-part> <tp:taxon-name-part taxon-name-part-type="species" reg="circumlineata">circumlineata</tp:taxon-name-part></tp:taxon-name></italic> Champion, 1906 [by original designation].</p></tp:treatment-sec><tp:treatment-sec sec-type="Gender" id="SECID0EYZAM"><title>Gender.</title><p>Feminine.</p></tp:treatment-sec><tp:treatment-sec sec-type="diagnosis" id="SECID0E4ZAM"><title>Diagnosis.</title><p>
            <italic><tp:taxon-name><tp:taxon-name-part taxon-name-part-type="genus" reg="Arachnomorpha">Arachnomorpha</tp:taxon-name-part></tp:taxon-name></italic> can be distinguished from the zygopine genera with a flattened mesoventrite, concealed pygidium and short second funicular article by the broad interocular space between the top of the eyes (Fig. <xref ref-type="fig" rid="F5">47</xref>), with the eyes closer together below the space than above, the costate elytral intervals, the carinate and ventrally unarmed hind femora and minute premucro (Fig. <xref ref-type="fig" rid="F3">27</xref>). Additionally, <italic><tp:taxon-name><tp:taxon-name-part taxon-name-part-type="genus" reg="Arachnomorpha">Arachnomorpha</tp:taxon-name-part> <tp:taxon-name-part taxon-name-part-type="species" reg="circumlineata">circumlineata</tp:taxon-name-part></tp:taxon-name></italic> is part of a “shiny-black” ant-mimicry complex (<xref ref-type="bibr" rid="B67">Hespenheide 1995</xref>), with the cuticle in large part glabrous and black with patches or stripes of white or opalescent scales. This mimicry complex, among the New World <tp:taxon-name><tp:taxon-name-part taxon-name-part-type="subfamily">Conoderinae</tp:taxon-name-part></tp:taxon-name>, is so far known only in <italic><tp:taxon-name><tp:taxon-name-part taxon-name-part-type="genus" reg="Arachnomorpha">Arachnomorpha</tp:taxon-name-part></tp:taxon-name></italic>, <italic><tp:taxon-name><tp:taxon-name-part taxon-name-part-type="genus" reg="Microzurus">Microzurus</tp:taxon-name-part></tp:taxon-name></italic>, <italic><tp:taxon-name><tp:taxon-name-part taxon-name-part-type="genus" reg="Lissoderes">Lissoderes</tp:taxon-name-part></tp:taxon-name></italic> and <italic><tp:taxon-name><tp:taxon-name-part taxon-name-part-type="genus" reg="Philides">Philides</tp:taxon-name-part></tp:taxon-name></italic>. The observed undescribed <italic><tp:taxon-name><tp:taxon-name-part taxon-name-part-type="genus" reg="Microzurus">Microzurus</tp:taxon-name-part></tp:taxon-name></italic> species [SSAC0001290] also has sharply costate elytral intervals but can be easily distinguished from <italic><tp:taxon-name><tp:taxon-name-part taxon-name-part-type="genus" reg="Arachnomorpha">Arachnomorpha</tp:taxon-name-part></tp:taxon-name></italic> by the concealed scutellum and modified mesoventrite.</p></tp:treatment-sec><tp:treatment-sec sec-type="Phylogenetic relationships" id="SECID0EQ3AM"><title>Phylogenetic relationships.</title><p>
            <xref ref-type="bibr" rid="B20">Champion (1906b</xref>: 47) posits a relationship with the South American <italic><tp:taxon-name><tp:taxon-name-part taxon-name-part-type="genus" reg="Mnemyne">Mnemyne</tp:taxon-name-part></tp:taxon-name></italic> and <xref ref-type="bibr" rid="B65">Hespenheide (1987</xref>: 42) notes the similarity with <italic><tp:taxon-name><tp:taxon-name-part taxon-name-part-type="genus" reg="Lissoderes">Lissoderes</tp:taxon-name-part></tp:taxon-name></italic>. Of the zygopine genera with a concealed pygidium and a short second funicular article, only <italic><tp:taxon-name><tp:taxon-name-part taxon-name-part-type="genus" reg="Arachnomorpha">Arachnomorpha</tp:taxon-name-part></tp:taxon-name></italic> and <italic><tp:taxon-name><tp:taxon-name-part taxon-name-part-type="genus" reg="Lissoderes">Lissoderes</tp:taxon-name-part></tp:taxon-name></italic> have sclerolepidia, although apparently of a different type (<xref ref-type="bibr" rid="B105">Lyal et al. 2006</xref>: 229). <italic><tp:taxon-name><tp:taxon-name-part taxon-name-part-type="genus" reg="Arachnomorpha">Arachnomorpha</tp:taxon-name-part></tp:taxon-name></italic> and <italic><tp:taxon-name><tp:taxon-name-part taxon-name-part-type="genus" reg="Lissoderes">Lissoderes</tp:taxon-name-part></tp:taxon-name></italic> additionally have a minute premucro of the tibial apex, but differently shaped eyes, antennal insertion on different parts of the rostrum (basal third in <italic><tp:taxon-name><tp:taxon-name-part taxon-name-part-type="genus" reg="Arachnomorpha">Arachnomorpha</tp:taxon-name-part></tp:taxon-name></italic>), and a different body shape. The genera of <tp:taxon-name><tp:taxon-name-part taxon-name-part-type="genus" reg="Zygopini">Zygopini</tp:taxon-name-part></tp:taxon-name> that have a concealed pygidium and a second funicular article that is not longer than the first (<italic><tp:taxon-name><tp:taxon-name-part taxon-name-part-type="genus" reg="Arachnomorpha">Arachnomorpha</tp:taxon-name-part></tp:taxon-name></italic>, <italic><tp:taxon-name><tp:taxon-name-part taxon-name-part-type="genus" reg="Archocopturus">Archocopturus</tp:taxon-name-part></tp:taxon-name></italic> Heller, 1895, most <italic><tp:taxon-name><tp:taxon-name-part taxon-name-part-type="genus" reg="Cylindrocopturus">Cylindrocopturus</tp:taxon-name-part></tp:taxon-name></italic>, <italic><tp:taxon-name><tp:taxon-name-part taxon-name-part-type="genus" reg="Helleriella">Helleriella</tp:taxon-name-part></tp:taxon-name></italic>, <italic><tp:taxon-name><tp:taxon-name-part taxon-name-part-type="genus" reg="Larides">Larides</tp:taxon-name-part></tp:taxon-name></italic> Champion, 1906, <italic><tp:taxon-name><tp:taxon-name-part taxon-name-part-type="genus" reg="Lissoderes">Lissoderes</tp:taxon-name-part></tp:taxon-name></italic>, <italic><tp:taxon-name><tp:taxon-name-part taxon-name-part-type="genus" reg="Phileas">Phileas</tp:taxon-name-part></tp:taxon-name></italic>, and <italic><tp:taxon-name><tp:taxon-name-part taxon-name-part-type="genus" reg="Zygopsella">Zygopsella</tp:taxon-name-part></tp:taxon-name></italic> Champion, 1906), with the exception of <italic><tp:taxon-name><tp:taxon-name-part taxon-name-part-type="genus" reg="Cylindrocopturus">Cylindrocopturus</tp:taxon-name-part></tp:taxon-name></italic>, are all small genera (five described species or less) that are very distinct in body shape and/or coloration likely owing to their participation in different mimicry complexes, and are otherwise difficult to separate by external characters. Of those genera, large pronotal punctures are also shared with <italic><tp:taxon-name><tp:taxon-name-part taxon-name-part-type="genus" reg="Archocopturus">Archocopturus</tp:taxon-name-part></tp:taxon-name></italic> and <italic><tp:taxon-name><tp:taxon-name-part taxon-name-part-type="genus" reg="Zygopsella">Zygopsella</tp:taxon-name-part></tp:taxon-name></italic>.</p></tp:treatment-sec><tp:treatment-sec sec-type="host" id="SECID0EPBBM"><title>Host associations.</title><p>Unknown.</p></tp:treatment-sec><tp:treatment-sec sec-type="Described species" id="SECID0EUBBM"><title>Described species.</title><p>One.</p></tp:treatment-sec><tp:treatment-sec sec-type="Range" id="SECID0EZBBM"><title>Range.</title><p>Costa Rica, Panama.</p><!--PageBreak--></tp:treatment-sec><tp:treatment-sec><!--Section generated to contain objects referenced in tp:taxon-treatment.--><fig id="F3" position="float" orientation="portrait"><label>Figures 19–36.</label><caption><p>Variation in the metatibial apex. <bold>19</bold> Mesotibial apex of <italic><tp:taxon-name><tp:taxon-name-part taxon-name-part-type="genus" reg="Lechriops">Lechriops</tp:taxon-name-part> <tp:taxon-name-part taxon-name-part-type="species" reg="vestitus">vestitus</tp:taxon-name-part></tp:taxon-name></italic> illustrating parts of the tibial apex: a) posterior apical angle with large, curved uncus; b) middle of the apex with produced, rounded inner flange; c) anterior apical margin with premucro; d) oblique ridge of premucro; e) apical setal tuft <bold>20</bold> Male <italic><tp:taxon-name><tp:taxon-name-part taxon-name-part-type="genus" reg="Trichodocerus">Trichodocerus</tp:taxon-name-part> <tp:taxon-name-part taxon-name-part-type="species" reg="brevilineatus">brevilineatus</tp:taxon-name-part></tp:taxon-name></italic> [ARTSYS0000609] with a tibial uncus arising at the middle of the apex <bold>21</bold> <italic><tp:taxon-name><tp:taxon-name-part taxon-name-part-type="genus" reg="Cratosomus">Cratosomus</tp:taxon-name-part> <tp:taxon-name-part taxon-name-part-type="species" reg="punctulatus">punctulatus</tp:taxon-name-part> <tp:taxon-name-part taxon-name-part-type="subspecies" reg="mexicanus">mexicanus</tp:taxon-name-part></tp:taxon-name></italic> [ASUHIC0031510] with thick fascicles of golden setae near the anterior apical margin and a dense setal brush at the posterior apical face <bold>22</bold> <italic><tp:taxon-name><tp:taxon-name-part taxon-name-part-type="genus" reg="Pseudopiazurus">Pseudopiazurus</tp:taxon-name-part> <tp:taxon-name-part taxon-name-part-type="species" reg="centraliamericanus">centraliamericanus</tp:taxon-name-part></tp:taxon-name></italic> [ASUHIC0086627] with a large, subapical premucro <bold>23</bold> <italic><tp:taxon-name><tp:taxon-name-part taxon-name-part-type="genus" reg="Piazurus">Piazurus</tp:taxon-name-part> <tp:taxon-name-part taxon-name-part-type="species" reg="laetus">laetus</tp:taxon-name-part></tp:taxon-name></italic> [SSAC0001077], showing a typical tibial apex for that genus <bold>24</bold> <italic><tp:taxon-name><tp:taxon-name-part taxon-name-part-type="genus" reg="Acoptus">Acoptus</tp:taxon-name-part> <tp:taxon-name-part taxon-name-part-type="species" reg="suturalis">suturalis</tp:taxon-name-part></tp:taxon-name></italic> [ASUHIC0016915] <bold>25</bold> <italic><tp:taxon-name><tp:taxon-name-part taxon-name-part-type="genus" reg="Cylindrocopturinus">Cylindrocopturinus</tp:taxon-name-part> <tp:taxon-name-part taxon-name-part-type="species" reg="pictus">pictus</tp:taxon-name-part></tp:taxon-name></italic> [SSAC0001288] with a pointed, premucro-like inner flange <bold>26</bold> <italic><tp:taxon-name><tp:taxon-name-part taxon-name-part-type="genus" reg="Pseudolechriops">Pseudolechriops</tp:taxon-name-part> <tp:taxon-name-part taxon-name-part-type="species" reg="klopferi">klopferi</tp:taxon-name-part></tp:taxon-name></italic> [SSAC0001060] showing an elongate, uncus-like inner flange. <bold>27</bold> <italic><tp:taxon-name><tp:taxon-name-part taxon-name-part-type="genus" reg="Arachnomorpha">Arachnomorpha</tp:taxon-name-part> <tp:taxon-name-part taxon-name-part-type="species" reg="circumlineata">circumlineata</tp:taxon-name-part></tp:taxon-name></italic> [ARTSYS0000535] <bold>28</bold> <italic><tp:taxon-name><tp:taxon-name-part taxon-name-part-type="genus" reg="Archocopturus">Archocopturus</tp:taxon-name-part> <tp:taxon-name-part taxon-name-part-type="species" reg="medeterae">medeterae</tp:taxon-name-part></tp:taxon-name></italic> [ASUHIC16884] <bold>29</bold> <italic><tp:taxon-name><tp:taxon-name-part taxon-name-part-type="genus" reg="Cylindrocopturus">Cylindrocopturus</tp:taxon-name-part> <tp:taxon-name-part taxon-name-part-type="species" reg="adspersus">adspersus</tp:taxon-name-part></tp:taxon-name></italic> [ASUHIC0016896] with a rounded, produced inner flange <bold>30</bold> <italic><tp:taxon-name><tp:taxon-name-part taxon-name-part-type="genus" reg="Helleriella">Helleriella</tp:taxon-name-part> <tp:taxon-name-part taxon-name-part-type="species" reg="longicollis">longicollis</tp:taxon-name-part></tp:taxon-name></italic> [ASUHIC0065241] with a very short uncus <bold>31</bold> <italic><tp:taxon-name><tp:taxon-name-part taxon-name-part-type="genus" reg="Lissoderes">Lissoderes</tp:taxon-name-part> <tp:taxon-name-part taxon-name-part-type="species" reg="cecropiae">cecropiae</tp:taxon-name-part></tp:taxon-name></italic> [ASUHIC0064707] with an elongate uncus and minute premucro <bold>32</bold> <italic><tp:taxon-name><tp:taxon-name-part taxon-name-part-type="genus" reg="Phileas">Phileas</tp:taxon-name-part> <tp:taxon-name-part taxon-name-part-type="species" reg="granulatus">granulatus</tp:taxon-name-part></tp:taxon-name></italic> [ARTSYS0000528] with the middle of the apex (between uncus and premucro) sunken <bold>33</bold> <italic><tp:taxon-name><tp:taxon-name-part taxon-name-part-type="genus" reg="Peltophorus">Peltophorus</tp:taxon-name-part> <tp:taxon-name-part taxon-name-part-type="species" reg="adustus">adustus</tp:taxon-name-part></tp:taxon-name></italic> [ASUHIC0012325] with a short uncus and posterodistal setal comb extending halfway to the base of the tibia <bold>34</bold> <italic><tp:taxon-name><tp:taxon-name-part taxon-name-part-type="genus" reg="Zygops">Zygops</tp:taxon-name-part> <tp:taxon-name-part taxon-name-part-type="species" reg="erythropygus">erythropygus</tp:taxon-name-part></tp:taxon-name></italic> [ASUHIC0086640] with short posterodistal setal comb. <bold>35</bold> <italic><tp:taxon-name><tp:taxon-name-part taxon-name-part-type="genus" reg="Philenis">Philenis</tp:taxon-name-part> <tp:taxon-name-part taxon-name-part-type="species" reg="flavipes">flavipes</tp:taxon-name-part></tp:taxon-name></italic> [ASUHIC0065102] <bold>36</bold> <italic><tp:taxon-name><tp:taxon-name-part taxon-name-part-type="genus" reg="Philinna">Philinna</tp:taxon-name-part> <tp:taxon-name-part taxon-name-part-type="species" reg="bicristata">bicristata</tp:taxon-name-part></tp:taxon-name></italic> [ARTSYS0000799] with a small tooth at the anterior apical angle.</p></caption><graphic xmlns:xlink="http://www.w3.org/1999/xlink" xlink:href="zookeys-683-051-g003.jpg" position="float" orientation="portrait" xlink:type="simple" id="oo_143828.jpg"/></fig><fig id="F5" position="float" orientation="portrait"><label>Figures 46–54.</label><caption><p>Variation in eye shape. <bold>46</bold> <italic><tp:taxon-name><tp:taxon-name-part taxon-name-part-type="genus" reg="Poecilogaster">Poecilogaster</tp:taxon-name-part> <tp:taxon-name-part taxon-name-part-type="species" reg="brevis">brevis</tp:taxon-name-part></tp:taxon-name></italic> [ARTSYS0000805] with relatively vertical, separated eyes <bold>47</bold> <italic><tp:taxon-name><tp:taxon-name-part taxon-name-part-type="genus" reg="Arachnomorpha">Arachnomorpha</tp:taxon-name-part> <tp:taxon-name-part taxon-name-part-type="species" reg="circumlineata">circumlineata</tp:taxon-name-part></tp:taxon-name></italic> [ARTSYS0000535] showing subcontiguous eyes separated at the top by a broad interocular space <bold>48</bold> <italic><tp:taxon-name><tp:taxon-name-part taxon-name-part-type="genus" reg="Archocopturus">Archocopturus</tp:taxon-name-part> <tp:taxon-name-part taxon-name-part-type="species" reg="medeterae">medeterae</tp:taxon-name-part></tp:taxon-name></italic> [ASUHIC0086637] with subcontiguous eyes separated at the top by a thin lanceolate space <bold>49</bold> <italic><tp:taxon-name><tp:taxon-name-part taxon-name-part-type="genus" reg="Cylindrocopturus">Cylindrocopturus</tp:taxon-name-part> <tp:taxon-name-part taxon-name-part-type="species" reg="quercus">quercus</tp:taxon-name-part></tp:taxon-name></italic> [ASUHIC0016905] with vertical, separated eyes <bold>50</bold> <italic><tp:taxon-name><tp:taxon-name-part taxon-name-part-type="genus" reg="Helleriella">Helleriella</tp:taxon-name-part> <tp:taxon-name-part taxon-name-part-type="species" reg="longicollis">longicollis</tp:taxon-name-part></tp:taxon-name></italic> [ASUHIC0065241] with widely separated eyes and a very thin rostrum <bold>51</bold> <italic><tp:taxon-name><tp:taxon-name-part taxon-name-part-type="genus" reg="Larides">Larides</tp:taxon-name-part> <tp:taxon-name-part taxon-name-part-type="species" reg="cavifrons">cavifrons</tp:taxon-name-part></tp:taxon-name></italic> [ASUHIC0016882], showing a strongly depressed interocular space <bold>52</bold> Male <italic><tp:taxon-name><tp:taxon-name-part taxon-name-part-type="genus" reg="Lissoderes">Lissoderes</tp:taxon-name-part> <tp:taxon-name-part taxon-name-part-type="species" reg="cecropiae">cecropiae</tp:taxon-name-part></tp:taxon-name></italic> [ASUHIC0064708] showing oval, subcontiguous eyes and an apical antennal insertion on the rostrum <bold>53</bold> <italic><tp:taxon-name><tp:taxon-name-part taxon-name-part-type="genus" reg="Philenis">Philenis</tp:taxon-name-part> <tp:taxon-name-part taxon-name-part-type="species" reg="fuscofemorata">fuscofemorata</tp:taxon-name-part></tp:taxon-name></italic> [ARTSYS0000659] showing ovoid eyes and slender antennae <bold>54</bold> <italic><tp:taxon-name><tp:taxon-name-part taxon-name-part-type="genus" reg="Zygopsella">Zygopsella</tp:taxon-name-part> <tp:taxon-name-part taxon-name-part-type="species" reg="ruficauda">ruficauda</tp:taxon-name-part></tp:taxon-name></italic> [ARTSYS0000526] with a sinuous lateral and mesal margin of the eyes which is strongly inflexed at the lower lateral margin.</p></caption><graphic xmlns:xlink="http://www.w3.org/1999/xlink" xlink:href="zookeys-683-051-g005.jpg" position="float" orientation="portrait" xlink:type="simple" id="oo_143830.jpg"/></fig><fig id="F13" position="float" orientation="portrait"><label>Figures 91–94.</label><caption><p>Lateral and dorsal habitus images of <tp:taxon-name><tp:taxon-name-part taxon-name-part-type="genus" reg="Lechriopini">Lechriopini</tp:taxon-name-part></tp:taxon-name> and <tp:taxon-name><tp:taxon-name-part taxon-name-part-type="genus" reg="Zygopini">Zygopini</tp:taxon-name-part></tp:taxon-name>. All scale bars = 1 mm unless otherwise specified. <bold>91a–b</bold> <italic><tp:taxon-name><tp:taxon-name-part taxon-name-part-type="genus" reg="Psomus">Psomus</tp:taxon-name-part> <tp:taxon-name-part taxon-name-part-type="species" reg="armatus">armatus</tp:taxon-name-part></tp:taxon-name></italic> [ARTSYS0000533] <bold>92a–b</bold> <italic><tp:taxon-name><tp:taxon-name-part taxon-name-part-type="genus" reg="Turcopus">Turcopus</tp:taxon-name-part> <tp:taxon-name-part taxon-name-part-type="species" reg="viscivorus">viscivorus</tp:taxon-name-part></tp:taxon-name></italic> [ARTSYS000530]; scale bar = 2 mm <bold>93a–b</bold> <italic><tp:taxon-name><tp:taxon-name-part taxon-name-part-type="genus" reg="Arachnomorpha">Arachnomorpha</tp:taxon-name-part> <tp:taxon-name-part taxon-name-part-type="species" reg="circumlineata">circumlineata</tp:taxon-name-part></tp:taxon-name></italic> [ARTSYS0000535] <bold>94a–b</bold> <italic><tp:taxon-name><tp:taxon-name-part taxon-name-part-type="genus" reg="Archocopturus">Archocopturus</tp:taxon-name-part> <tp:taxon-name-part taxon-name-part-type="species" reg="laselvaensis">laselvaensis</tp:taxon-name-part></tp:taxon-name></italic> [ASUHIC0086633].</p></caption><graphic xmlns:xlink="http://www.w3.org/1999/xlink" xlink:href="zookeys-683-051-g013.jpg" position="float" orientation="portrait" xlink:type="simple" id="oo_143838.jpg"/></fig></tp:treatment-sec><ref-list><ref id="B67"><mixed-citation xmlns:xlink="http://www.w3.org/1999/xlink" xlink:type="simple">
          <person-group><name name-style="western"><surname>Hespenheide</surname><given-names>HA</given-names></name></person-group> (<year>1995</year>) <article-title>Mimicry in the <tp:taxon-name><tp:taxon-name-part taxon-name-part-type="subfamily">Zygopinae</tp:taxon-name-part></tp:taxon-name> (<tp:taxon-name><tp:taxon-name-part taxon-name-part-type="order">Coleoptera</tp:taxon-name-part></tp:taxon-name>: <tp:taxon-name><tp:taxon-name-part taxon-name-part-type="family">Curculionidae</tp:taxon-name-part></tp:taxon-name>).</article-title> <source>Memoirs of the Entomological Society of Washington</source> <volume>14</volume>: <fpage>145</fpage>–<lpage>154</lpage>.</mixed-citation></ref><ref id="B20"><mixed-citation xmlns:xlink="http://www.w3.org/1999/xlink" xlink:type="simple">
          <person-group><name name-style="western"><surname>Champion</surname><given-names>GC</given-names></name></person-group> (<year>1906b</year>) <tp:taxon-name><tp:taxon-name-part taxon-name-part-type="class">Insecta</tp:taxon-name-part></tp:taxon-name> – <tp:taxon-name><tp:taxon-name-part taxon-name-part-type="order">Coleoptera</tp:taxon-name-part></tp:taxon-name> – Rhychophora – <tp:taxon-name><tp:taxon-name-part taxon-name-part-type="family">Curculionidae</tp:taxon-name-part></tp:taxon-name> – <tp:taxon-name><tp:taxon-name-part taxon-name-part-type="subfamily">Curculioninae</tp:taxon-name-part></tp:taxon-name> (part). In: Champion GC (Ed.) Biologia Centrali-Americana (Vol. 4, part 5). 1–136.</mixed-citation></ref><ref id="B65"><mixed-citation xmlns:xlink="http://www.w3.org/1999/xlink" xlink:type="simple">
          <person-group><name name-style="western"><surname>Hespenheide</surname><given-names>HA</given-names></name></person-group> (<year>1987</year>) <article-title>A revision of <italic><tp:taxon-name><tp:taxon-name-part taxon-name-part-type="genus">Lissoderes</tp:taxon-name-part></tp:taxon-name></italic> Champion (<tp:taxon-name><tp:taxon-name-part taxon-name-part-type="order">Coleoptera</tp:taxon-name-part></tp:taxon-name>: <tp:taxon-name><tp:taxon-name-part taxon-name-part-type="family">Curculionidae</tp:taxon-name-part></tp:taxon-name>: <tp:taxon-name><tp:taxon-name-part taxon-name-part-type="subfamily">Zygopinae</tp:taxon-name-part></tp:taxon-name>).</article-title> <source>The Coleopterists Bulletin</source> <volume>41</volume>(<issue>1</issue>): <fpage>41</fpage>–<lpage>55</lpage>.</mixed-citation></ref><ref id="B105"><mixed-citation xmlns:xlink="http://www.w3.org/1999/xlink" xlink:type="simple">
          <person-group><name name-style="western"><surname>Lyal</surname><given-names>CHC</given-names></name><name name-style="western"><surname>Douglas</surname><given-names>DA</given-names></name><name name-style="western"><surname>Hine</surname><given-names>SJ</given-names></name></person-group> (<year>2006</year>) <article-title>Morphology and systematic significance of sclerolepidia in the weevils (<tp:taxon-name><tp:taxon-name-part taxon-name-part-type="order">Coleoptera</tp:taxon-name-part></tp:taxon-name>: <tp:taxon-name><tp:taxon-name-part taxon-name-part-type="family">Curculionidae</tp:taxon-name-part></tp:taxon-name>).</article-title> <source>Systematics and Biodiversity</source> <volume>4</volume>(<issue>2</issue>): <fpage>203</fpage>–<lpage>241</lpage>. <ext-link xlink:type="simple" ext-link-type="doi" xlink:href="10.1017/S1477200005001714">https://doi.org/10.1017/S1477200005001714</ext-link></mixed-citation></ref></ref-list></tp:taxon-treatment>
