# Supplementary material for: Review of the genera of Conoderinae (Coleoptera, Curculionidae) from North America, Central America, and the Caribbean
Source: Zookeys. 2017 Jul 7;(683):51–138. doi: 10.3897/zookeys.683.12080 (PMC5523356; doi:10.3897/zookeys.683.12080)
Supplement: XML Treatment for Cylindrocopturus [file zookeys.683.12080-treatment35.xml]

<!DOCTYPE tp:taxon-treatment
  PUBLIC "-//TaxonX//DTD Taxonomic Treatment Publishing DTD v0 20100105//EN" "tax-treatment-NSO.dtd">
<tp:taxon-treatment xmlns:tp="http://www.plazi.org/taxpub"><tp:treatment-meta><kwd-group><label>Taxon classification</label><kwd><named-content xmlns:xlink="http://www.w3.org/1999/xlink" content-type="kingdom">Animalia</named-content></kwd><kwd><named-content xmlns:xlink="http://www.w3.org/1999/xlink" content-type="order">Coleoptera</named-content></kwd><kwd><named-content xmlns:xlink="http://www.w3.org/1999/xlink" content-type="family">Curculionidae</named-content></kwd></kwd-group><mixed-citation publication-type="journal"><person-group><name><surname>Anzaldo</surname><given-names>Salvatore S.</given-names></name></person-group><article-title>Review of the genera of <tp:taxon-name><tp:taxon-name-part taxon-name-part-type="subfamily">Conoderinae</tp:taxon-name-part></tp:taxon-name> (<tp:taxon-name><tp:taxon-name-part taxon-name-part-type="order">Coleoptera</tp:taxon-name-part></tp:taxon-name>, <tp:taxon-name><tp:taxon-name-part taxon-name-part-type="family">Curculionidae</tp:taxon-name-part></tp:taxon-name>) from North America, Central America, and the Caribbean</article-title><source>Zookeys</source><day>7</day><month>7</month><year>2017</year><volume>2017</volume><issue>683</issue><fpage>51</fpage><lpage>138</lpage><pub-id pub-id-type="doi">10.3897/zookeys.683.12080</pub-id></mixed-citation></tp:treatment-meta><tp:nomenclature><tp:taxon-name>
            <tp:taxon-name-part taxon-name-part-type="genus" reg="Cylindrocopturus">Cylindrocopturus</tp:taxon-name-part>
          </tp:taxon-name><tp:taxon-authority>Heller, 1895: 56</tp:taxon-authority><xref ref-type="fig" rid="F3">Figs 29</xref><xref ref-type="fig" rid="F5">, 49</xref><xref ref-type="fig" rid="F14">, 95</xref><tp:nomenclature-citation-list><tp:nomenclature-citation><tp:taxon-name/><comment>= <tp:taxon-name><tp:taxon-name-part taxon-name-part-type="genus" reg="Paratimorus">Paratimorus</tp:taxon-name-part></tp:taxon-name> Heller, 1895: 58 [Syn.: <xref ref-type="bibr" rid="B20">Champion 1906b</xref>: 35]. Type species: <tp:taxon-name><tp:taxon-name-part taxon-name-part-type="genus" reg="Paratimorus">Paratimorus</tp:taxon-name-part> <tp:taxon-name-part taxon-name-part-type="species" reg="ganglbaueri">ganglbaueri</tp:taxon-name-part></tp:taxon-name> Heller, 1895 [by monotypy]. </comment></tp:nomenclature-citation><tp:nomenclature-citation><tp:taxon-name/><comment>= <tp:taxon-name><tp:taxon-name-part taxon-name-part-type="genus" reg="Gyrotus">Gyrotus</tp:taxon-name-part></tp:taxon-name> Casey, 1897: 668 [Syn.: <xref ref-type="bibr" rid="B146">Sleeper 1963</xref>: 217]. Type species: <tp:taxon-name><tp:taxon-name-part taxon-name-part-type="genus" reg="Gyrotus">Gyrotus</tp:taxon-name-part> <tp:taxon-name-part taxon-name-part-type="species" reg="munitus">munitus</tp:taxon-name-part></tp:taxon-name> Casey, 1897 [by monotypy]. </comment></tp:nomenclature-citation><tp:nomenclature-citation><tp:taxon-name/><comment>= <tp:taxon-name><tp:taxon-name-part taxon-name-part-type="genus" reg="Copturodes">Copturodes</tp:taxon-name-part></tp:taxon-name> Casey, 1897: 669 [Syn.: <xref ref-type="bibr" rid="B18">Casey 1904</xref>: 324]. Type species: <tp:taxon-name><tp:taxon-name-part taxon-name-part-type="genus" reg="Zygops">Zygops</tp:taxon-name-part> <tp:taxon-name-part taxon-name-part-type="species" reg="quercus">quercus</tp:taxon-name-part></tp:taxon-name> Say, 1831 [by subsequent designation: <xref ref-type="bibr" rid="B146">Sleeper 1963</xref>: 217]. </comment></tp:nomenclature-citation></tp:nomenclature-citation-list></tp:nomenclature><tp:treatment-sec sec-type="type species" id="SECID0ECOBM"><title>Type species.</title><p>
            <italic><tp:taxon-name><tp:taxon-name-part taxon-name-part-type="genus" reg="Zygops">Zygops</tp:taxon-name-part> <tp:taxon-name-part taxon-name-part-type="species" reg="quercus">quercus</tp:taxon-name-part></tp:taxon-name></italic> Say, 1831 [by subsequent designation: <xref ref-type="bibr" rid="B146">Sleeper 1963</xref>: 217].</p></tp:treatment-sec><tp:treatment-sec sec-type="Gender" id="SECID0EXOBM"><title>Gender.</title><p>Masculine.</p><fig id="F14" position="float" orientation="portrait"><label>Figures 95–98.</label><caption><p>Lateral and dorsal habitus images of <tp:taxon-name><tp:taxon-name-part taxon-name-part-type="genus" reg="Zygopini">Zygopini</tp:taxon-name-part></tp:taxon-name>. Scale bars = 2 mm unless otherwise specified. <bold>95a–b</bold> <italic><tp:taxon-name><tp:taxon-name-part taxon-name-part-type="genus" reg="Cylindrocopturus">Cylindrocopturus</tp:taxon-name-part> <tp:taxon-name-part taxon-name-part-type="species" reg="quercus">quercus</tp:taxon-name-part></tp:taxon-name></italic> [ARTSYS0000819]; scale bars = 1 mm <bold>96a–b</bold> <italic><tp:taxon-name><tp:taxon-name-part taxon-name-part-type="genus" reg="Helleriella">Helleriella</tp:taxon-name-part> <tp:taxon-name-part taxon-name-part-type="species" reg="longicollis">longicollis</tp:taxon-name-part></tp:taxon-name></italic> [ASUHIC0065241] <bold>97a–b</bold> <italic><tp:taxon-name><tp:taxon-name-part taxon-name-part-type="genus" reg="Larides">Larides</tp:taxon-name-part> <tp:taxon-name-part taxon-name-part-type="species" reg="cavifrons">cavifrons</tp:taxon-name-part></tp:taxon-name></italic> [ASUHIC0016882] <bold>98a–b</bold> <italic><tp:taxon-name><tp:taxon-name-part taxon-name-part-type="genus" reg="Lissoderes">Lissoderes</tp:taxon-name-part> <tp:taxon-name-part taxon-name-part-type="species" reg="subnudus">subnudus</tp:taxon-name-part></tp:taxon-name></italic> [SSAC0001136]; scale bars = 1 mm.</p></caption><graphic xmlns:xlink="http://www.w3.org/1999/xlink" xlink:href="zookeys-683-051-g014.jpg" position="float" orientation="portrait" xlink:type="simple" id="oo_143839.jpg"/></fig></tp:treatment-sec><tp:treatment-sec sec-type="diagnosis" id="SECID0EDRBM"><title>Diagnosis.</title><p>Many of the species of <italic><tp:taxon-name><tp:taxon-name-part taxon-name-part-type="genus" reg="Cylindrocopturus">Cylindrocopturus</tp:taxon-name-part></tp:taxon-name></italic> can be distinguished by the following combination of characters: the unmodified mesoventrite, the unarmed and non-carinate metafemora, the second antennal funicular article that is not longer than the first, the relatively vertical and separated eyes (Fig. <xref ref-type="fig" rid="F5">49</xref>), and the body mostly densely covered in round, imbricate scales. Additionally, the body is often somewhat dorsoventrally compressed, the elytra sometimes has prominences or setal tufts, the tibial apex at least of the protibia typically has a large hook-like uncus and a rounded, produced inner flange (Fig. <xref ref-type="fig" rid="F3">19</xref>), and a group of species (<italic><tp:taxon-name><tp:taxon-name-part taxon-name-part-type="genus" reg="Cylindrocopturus">C.</tp:taxon-name-part> <tp:taxon-name-part taxon-name-part-type="species" reg="mammillatus">mammillatus</tp:taxon-name-part></tp:taxon-name></italic> species group of <xref ref-type="bibr" rid="B38">Fall (1906)</xref>, <italic><tp:taxon-name><tp:taxon-name-part taxon-name-part-type="genus" reg="Gyrotus">Gyrotus</tp:taxon-name-part></tp:taxon-name></italic> Casey of <xref ref-type="bibr" rid="B47">Gluck (1987)</xref>) have a pair of tubercles on the second abdominal ventrite. These characters are useful for separation of the species found in the U.S.; of the several observed Mexican, Guatemalan, and Honduran species, including numerous unidentified and likely undescribed, the following exceptions to the above characters have been observed: a depressed posterior border of the mesoventrite, a second funicular article that is longer than the first, and carinate hind femora. These species otherwise appear congeneric with described species, highlighting the need for closer examination and reconstruction of this genus and its relatives.</p></tp:treatment-sec><tp:treatment-sec sec-type="notes" id="SECID0ESSBM"><title>Notes.</title><p>
            <italic><tp:taxon-name><tp:taxon-name-part taxon-name-part-type="genus" reg="Cylindrocopturus">Cylindrocopturus</tp:taxon-name-part></tp:taxon-name></italic> is in need of comprehensive revision due to the large number of synonymies, uncertain geographic range and lack of good characters separating it from several other genera. An unpublished Ph.D. thesis by W. <xref ref-type="bibr" rid="B47">Gluck (1987)</xref> attempted such for the species north of Mexico, but the heavily-relied upon statistical approach employed for generic and specific delimitation necessitates closer examination of many of the classificatory changes proposed.</p><p>Immature stages are described for the following species: <italic><tp:taxon-name><tp:taxon-name-part taxon-name-part-type="genus" reg="Cylindrocopturus">C.</tp:taxon-name-part> <tp:taxon-name-part taxon-name-part-type="species" reg="adspersus">adspersus</tp:taxon-name-part></tp:taxon-name></italic> (LeConte, 1876) by <xref ref-type="bibr" rid="B12">Böving (1926)</xref>, <italic><tp:taxon-name><tp:taxon-name-part taxon-name-part-type="genus" reg="Cylindrocopturus">C.</tp:taxon-name-part> <tp:taxon-name-part taxon-name-part-type="species" reg="biradiatus">biradiatus</tp:taxon-name-part></tp:taxon-name></italic> Champion, 1906 by <xref ref-type="bibr" rid="B29">Dampf (1929)</xref>, <italic><tp:taxon-name><tp:taxon-name-part taxon-name-part-type="genus" reg="Cylindrocopturus">C.</tp:taxon-name-part> <tp:taxon-name-part taxon-name-part-type="species" reg="crassus">crassus</tp:taxon-name-part></tp:taxon-name></italic> Van Dyke, 1930 by <xref ref-type="bibr" rid="B91">Keifer (1930)</xref>, <italic><tp:taxon-name><tp:taxon-name-part taxon-name-part-type="genus" reg="Cylindrocopturus">C.</tp:taxon-name-part> <tp:taxon-name-part taxon-name-part-type="species" reg="furnissi">furnissi</tp:taxon-name-part></tp:taxon-name></italic> Buchanan, 1940 by W.H. <xref ref-type="bibr" rid="B4">Anderson (1941)</xref>, <italic><tp:taxon-name><tp:taxon-name-part taxon-name-part-type="genus" reg="Cylindrocopturus">C.</tp:taxon-name-part> <tp:taxon-name-part taxon-name-part-type="species" reg="quercus">quercus</tp:taxon-name-part></tp:taxon-name></italic> by <xref ref-type="bibr" rid="B132">Piper (1977)</xref>. See <xref ref-type="bibr" rid="B47">Gluck (1987</xref>: 78) for an index of the seventeen known species of hymenopteran parasites of the species of <italic><tp:taxon-name><tp:taxon-name-part taxon-name-part-type="genus" reg="Cylindrocopturus">Cylindrocopturus</tp:taxon-name-part></tp:taxon-name></italic>.</p></tp:treatment-sec><tp:treatment-sec sec-type="key" id="SECID0E2VBM"><title>
            <tp:taxon-name><tp:taxon-name-part taxon-name-part-type="genus" reg="Keys">Keys</tp:taxon-name-part></tp:taxon-name>.</title><p>Champion 1906: 36 (to Central American species), <xref ref-type="bibr" rid="B38">Fall 1906</xref>: 55 (to <italic><tp:taxon-name><tp:taxon-name-part taxon-name-part-type="genus" reg="Cylindrocopturus">C.</tp:taxon-name-part> <tp:taxon-name-part taxon-name-part-type="species" reg="mammilatus">mammilatus</tp:taxon-name-part></tp:taxon-name></italic> species group), <xref ref-type="bibr" rid="B103">LeConte and Horn 1876</xref>: 261 (to <italic><tp:taxon-name><tp:taxon-name-part taxon-name-part-type="genus" reg="Copturus">Copturus</tp:taxon-name-part></tp:taxon-name></italic> of the U.S.), <xref ref-type="bibr" rid="B17">Casey 1897</xref>: 669 (to <italic><tp:taxon-name><tp:taxon-name-part taxon-name-part-type="genus" reg="Copturodes">Copturodes</tp:taxon-name-part></tp:taxon-name></italic> of the U.S.), <xref ref-type="bibr" rid="B8">Blatchley and Leng 1916</xref>: 420 (to Northeastern U.S. species), <xref ref-type="bibr" rid="B53">Hatch 1971</xref>: 361 (to <italic><tp:taxon-name><tp:taxon-name-part taxon-name-part-type="genus" reg="Gyrotus">Gyrotus</tp:taxon-name-part></tp:taxon-name></italic> of Northwestern U.S.), <xref ref-type="bibr" rid="B56">Heller 1895</xref>: 57, <xref ref-type="bibr" rid="B47">Gluck 1987</xref>: 9 (to <italic><tp:taxon-name><tp:taxon-name-part taxon-name-part-type="genus" reg="Gyrotus">Gyrotus</tp:taxon-name-part></tp:taxon-name></italic> north of Mexico) and <xref ref-type="bibr" rid="B47">Gluck 1987</xref>: 30 (to <italic><tp:taxon-name><tp:taxon-name-part taxon-name-part-type="genus" reg="Cylindrocopturus">Cylindrocopturus</tp:taxon-name-part></tp:taxon-name></italic> north of Mexico).</p></tp:treatment-sec><tp:treatment-sec sec-type="Phylogenetic relationships" id="SECID0EWYBM"><title>Phylogenetic relationships.</title><p>
            <xref ref-type="bibr" rid="B62">Hespenheide (1980</xref>: 330) suggests the genus <italic><tp:taxon-name><tp:taxon-name-part taxon-name-part-type="genus" reg="Cylindrocopturus">Cylindrocopturus</tp:taxon-name-part></tp:taxon-name></italic> as the closest relative of <italic><tp:taxon-name><tp:taxon-name-part taxon-name-part-type="genus" reg="Helleriella">Helleriella</tp:taxon-name-part></tp:taxon-name></italic> due to the shared elongate and compressed habitus and occurrence in arid environments. Champion distinguishes <italic><tp:taxon-name><tp:taxon-name-part taxon-name-part-type="genus" reg="Cylindrocopturus">Cylindrocopturus</tp:taxon-name-part></tp:taxon-name></italic> from the South American genus <italic><tp:taxon-name><tp:taxon-name-part taxon-name-part-type="genus" reg="Timorus">Timorus</tp:taxon-name-part></tp:taxon-name></italic> by the lack of a ventral femoral tooth, and seems to imply possible relationships between <italic><tp:taxon-name><tp:taxon-name-part taxon-name-part-type="genus" reg="Timorus">Timorus</tp:taxon-name-part></tp:taxon-name></italic>, <italic><tp:taxon-name><tp:taxon-name-part taxon-name-part-type="genus" reg="Cylindrocopturus">Cylindrocopturus</tp:taxon-name-part></tp:taxon-name></italic>, <italic><tp:taxon-name><tp:taxon-name-part taxon-name-part-type="genus" reg="Macrocopturus">Macrocopturus</tp:taxon-name-part></tp:taxon-name></italic>, <italic><tp:taxon-name><tp:taxon-name-part taxon-name-part-type="genus" reg="Phileas">Phileas</tp:taxon-name-part></tp:taxon-name></italic>, and <italic><tp:taxon-name><tp:taxon-name-part taxon-name-part-type="genus" reg="Larides">Larides</tp:taxon-name-part></tp:taxon-name></italic> (1906: 33-35). See <italic><tp:taxon-name><tp:taxon-name-part taxon-name-part-type="genus" reg="Macrocopturus">Macrocopturus</tp:taxon-name-part></tp:taxon-name></italic>.</p></tp:treatment-sec><tp:treatment-sec sec-type="host" id="SECID0EG2BM"><title>Host associations.</title><p>Species of <italic><tp:taxon-name><tp:taxon-name-part taxon-name-part-type="genus" reg="Cylindrocopturus">Cylindrocopturus</tp:taxon-name-part></tp:taxon-name></italic> have been reared from various species of <tp:taxon-name><tp:taxon-name-part taxon-name-part-type="family">Pinaceae</tp:taxon-name-part></tp:taxon-name> (in the genera <italic><tp:taxon-name><tp:taxon-name-part taxon-name-part-type="genus" reg="Abies">Abies</tp:taxon-name-part></tp:taxon-name></italic> Mill., <italic><tp:taxon-name><tp:taxon-name-part taxon-name-part-type="genus" reg="Pinus">Pinus</tp:taxon-name-part></tp:taxon-name></italic>, and <italic><tp:taxon-name><tp:taxon-name-part taxon-name-part-type="genus" reg="Pseudostuga">Pseudostuga</tp:taxon-name-part></tp:taxon-name></italic> Carrière), various <tp:taxon-name><tp:taxon-name-part taxon-name-part-type="family">Asteraceae</tp:taxon-name-part></tp:taxon-name> Bercht. &amp; J. Presl (e.g. <italic><tp:taxon-name><tp:taxon-name-part taxon-name-part-type="genus" reg="Helianthus">Helianthus</tp:taxon-name-part></tp:taxon-name></italic> L., <italic><tp:taxon-name><tp:taxon-name-part taxon-name-part-type="genus" reg="Hemizonia">Hemizonia</tp:taxon-name-part></tp:taxon-name></italic> DC.) and also <tp:taxon-name><tp:taxon-name-part taxon-name-part-type="family">Cactaceae</tp:taxon-name-part></tp:taxon-name> <!--PageBreak--><!--PageBreak-->Juss. (<italic><tp:taxon-name><tp:taxon-name-part taxon-name-part-type="genus" reg="Opuntia">Opuntia</tp:taxon-name-part></tp:taxon-name></italic> Mill.); larvae of some species known from roots, stems, branches, galls and spines (<xref ref-type="bibr" rid="B17">Casey 1897</xref>, <xref ref-type="bibr" rid="B38">Fall 1906</xref>, <xref ref-type="bibr" rid="B8">Blatchley and Leng 1916</xref>, <xref ref-type="bibr" rid="B29">Dampf 1929</xref>, <xref ref-type="bibr" rid="B150">Van Dyke 1930</xref>, <xref ref-type="bibr" rid="B14">Buchanan 1940</xref>, <xref ref-type="bibr" rid="B47">Gluck 1987</xref>: 77, <xref ref-type="bibr" rid="B112">Martínez et al. 2016</xref>). The “sunflower stem weevil”, <italic><tp:taxon-name><tp:taxon-name-part taxon-name-part-type="genus" reg="Cylindrocopturus">C.</tp:taxon-name-part> <tp:taxon-name-part taxon-name-part-type="species" reg="adspersus">adspersus</tp:taxon-name-part></tp:taxon-name></italic>, is the most well-studied species of New World conoderine due to its agricultural importance in the Midwestern United States, with studies including insecticide toxicity (e.g. Charlet and Oseto 1983) and overwintering and emergence patterns (<xref ref-type="bibr" rid="B138">Rogers and Serda 1982</xref>).</p></tp:treatment-sec><tp:treatment-sec sec-type="Described species" id="SECID0E55BM"><title>Described species.</title><p>Forty-one species are known from the focal region and two additional described species are known from South America (<xref ref-type="bibr" rid="B153">Wibmer and O’Brien 1986</xref>: 270), though <xref ref-type="bibr" rid="B137">Rheinheimer (2011</xref>: 78) suggests <italic><tp:taxon-name><tp:taxon-name-part taxon-name-part-type="genus" reg="Eulechriops">Eulechriops</tp:taxon-name-part></tp:taxon-name></italic> as a better placement for the French Guianan <italic><tp:taxon-name><tp:taxon-name-part taxon-name-part-type="genus" reg="Cylindrocopturus">C.</tp:taxon-name-part> <tp:taxon-name-part taxon-name-part-type="species" reg="minutus">minutus</tp:taxon-name-part></tp:taxon-name></italic> Hustache, 1938.</p></tp:treatment-sec><tp:treatment-sec sec-type="Range" id="SECID0E56BM"><title>Range.</title><p>Canada, USA, Mexico, Guatemala, Honduras; South America.</p></tp:treatment-sec><tp:treatment-sec><!--Section generated to contain objects referenced in tp:taxon-treatment.--><fig id="F3" position="float" orientation="portrait"><label>Figures 19–36.</label><caption><p>Variation in the metatibial apex. <bold>19</bold> Mesotibial apex of <italic><tp:taxon-name><tp:taxon-name-part taxon-name-part-type="genus" reg="Lechriops">Lechriops</tp:taxon-name-part> <tp:taxon-name-part taxon-name-part-type="species" reg="vestitus">vestitus</tp:taxon-name-part></tp:taxon-name></italic> illustrating parts of the tibial apex: a) posterior apical angle with large, curved uncus; b) middle of the apex with produced, rounded inner flange; c) anterior apical margin with premucro; d) oblique ridge of premucro; e) apical setal tuft <bold>20</bold> Male <italic><tp:taxon-name><tp:taxon-name-part taxon-name-part-type="genus" reg="Trichodocerus">Trichodocerus</tp:taxon-name-part> <tp:taxon-name-part taxon-name-part-type="species" reg="brevilineatus">brevilineatus</tp:taxon-name-part></tp:taxon-name></italic> [ARTSYS0000609] with a tibial uncus arising at the middle of the apex <bold>21</bold> <italic><tp:taxon-name><tp:taxon-name-part taxon-name-part-type="genus" reg="Cratosomus">Cratosomus</tp:taxon-name-part> <tp:taxon-name-part taxon-name-part-type="species" reg="punctulatus">punctulatus</tp:taxon-name-part> <tp:taxon-name-part taxon-name-part-type="subspecies" reg="mexicanus">mexicanus</tp:taxon-name-part></tp:taxon-name></italic> [ASUHIC0031510] with thick fascicles of golden setae near the anterior apical margin and a dense setal brush at the posterior apical face <bold>22</bold> <italic><tp:taxon-name><tp:taxon-name-part taxon-name-part-type="genus" reg="Pseudopiazurus">Pseudopiazurus</tp:taxon-name-part> <tp:taxon-name-part taxon-name-part-type="species" reg="centraliamericanus">centraliamericanus</tp:taxon-name-part></tp:taxon-name></italic> [ASUHIC0086627] with a large, subapical premucro <bold>23</bold> <italic><tp:taxon-name><tp:taxon-name-part taxon-name-part-type="genus" reg="Piazurus">Piazurus</tp:taxon-name-part> <tp:taxon-name-part taxon-name-part-type="species" reg="laetus">laetus</tp:taxon-name-part></tp:taxon-name></italic> [SSAC0001077], showing a typical tibial apex for that genus <bold>24</bold> <italic><tp:taxon-name><tp:taxon-name-part taxon-name-part-type="genus" reg="Acoptus">Acoptus</tp:taxon-name-part> <tp:taxon-name-part taxon-name-part-type="species" reg="suturalis">suturalis</tp:taxon-name-part></tp:taxon-name></italic> [ASUHIC0016915] <bold>25</bold> <italic><tp:taxon-name><tp:taxon-name-part taxon-name-part-type="genus" reg="Cylindrocopturinus">Cylindrocopturinus</tp:taxon-name-part> <tp:taxon-name-part taxon-name-part-type="species" reg="pictus">pictus</tp:taxon-name-part></tp:taxon-name></italic> [SSAC0001288] with a pointed, premucro-like inner flange <bold>26</bold> <italic><tp:taxon-name><tp:taxon-name-part taxon-name-part-type="genus" reg="Pseudolechriops">Pseudolechriops</tp:taxon-name-part> <tp:taxon-name-part taxon-name-part-type="species" reg="klopferi">klopferi</tp:taxon-name-part></tp:taxon-name></italic> [SSAC0001060] showing an elongate, uncus-like inner flange. <bold>27</bold> <italic><tp:taxon-name><tp:taxon-name-part taxon-name-part-type="genus" reg="Arachnomorpha">Arachnomorpha</tp:taxon-name-part> <tp:taxon-name-part taxon-name-part-type="species" reg="circumlineata">circumlineata</tp:taxon-name-part></tp:taxon-name></italic> [ARTSYS0000535] <bold>28</bold> <italic><tp:taxon-name><tp:taxon-name-part taxon-name-part-type="genus" reg="Archocopturus">Archocopturus</tp:taxon-name-part> <tp:taxon-name-part taxon-name-part-type="species" reg="medeterae">medeterae</tp:taxon-name-part></tp:taxon-name></italic> [ASUHIC16884] <bold>29</bold> <italic><tp:taxon-name><tp:taxon-name-part taxon-name-part-type="genus" reg="Cylindrocopturus">Cylindrocopturus</tp:taxon-name-part> <tp:taxon-name-part taxon-name-part-type="species" reg="adspersus">adspersus</tp:taxon-name-part></tp:taxon-name></italic> [ASUHIC0016896] with a rounded, produced inner flange <bold>30</bold> <italic><tp:taxon-name><tp:taxon-name-part taxon-name-part-type="genus" reg="Helleriella">Helleriella</tp:taxon-name-part> <tp:taxon-name-part taxon-name-part-type="species" reg="longicollis">longicollis</tp:taxon-name-part></tp:taxon-name></italic> [ASUHIC0065241] with a very short uncus <bold>31</bold> <italic><tp:taxon-name><tp:taxon-name-part taxon-name-part-type="genus" reg="Lissoderes">Lissoderes</tp:taxon-name-part> <tp:taxon-name-part taxon-name-part-type="species" reg="cecropiae">cecropiae</tp:taxon-name-part></tp:taxon-name></italic> [ASUHIC0064707] with an elongate uncus and minute premucro <bold>32</bold> <italic><tp:taxon-name><tp:taxon-name-part taxon-name-part-type="genus" reg="Phileas">Phileas</tp:taxon-name-part> <tp:taxon-name-part taxon-name-part-type="species" reg="granulatus">granulatus</tp:taxon-name-part></tp:taxon-name></italic> [ARTSYS0000528] with the middle of the apex (between uncus and premucro) sunken <bold>33</bold> <italic><tp:taxon-name><tp:taxon-name-part taxon-name-part-type="genus" reg="Peltophorus">Peltophorus</tp:taxon-name-part> <tp:taxon-name-part taxon-name-part-type="species" reg="adustus">adustus</tp:taxon-name-part></tp:taxon-name></italic> [ASUHIC0012325] with a short uncus and posterodistal setal comb extending halfway to the base of the tibia <bold>34</bold> <italic><tp:taxon-name><tp:taxon-name-part taxon-name-part-type="genus" reg="Zygops">Zygops</tp:taxon-name-part> <tp:taxon-name-part taxon-name-part-type="species" reg="erythropygus">erythropygus</tp:taxon-name-part></tp:taxon-name></italic> [ASUHIC0086640] with short posterodistal setal comb. <bold>35</bold> <italic><tp:taxon-name><tp:taxon-name-part taxon-name-part-type="genus" reg="Philenis">Philenis</tp:taxon-name-part> <tp:taxon-name-part taxon-name-part-type="species" reg="flavipes">flavipes</tp:taxon-name-part></tp:taxon-name></italic> [ASUHIC0065102] <bold>36</bold> <italic><tp:taxon-name><tp:taxon-name-part taxon-name-part-type="genus" reg="Philinna">Philinna</tp:taxon-name-part> <tp:taxon-name-part taxon-name-part-type="species" reg="bicristata">bicristata</tp:taxon-name-part></tp:taxon-name></italic> [ARTSYS0000799] with a small tooth at the anterior apical angle.</p></caption><graphic xmlns:xlink="http://www.w3.org/1999/xlink" xlink:href="zookeys-683-051-g003.jpg" position="float" orientation="portrait" xlink:type="simple" id="oo_143828.jpg"/></fig><fig id="F5" position="float" orientation="portrait"><label>Figures 46–54.</label><caption><p>Variation in eye shape. <bold>46</bold> <italic><tp:taxon-name><tp:taxon-name-part taxon-name-part-type="genus" reg="Poecilogaster">Poecilogaster</tp:taxon-name-part> <tp:taxon-name-part taxon-name-part-type="species" reg="brevis">brevis</tp:taxon-name-part></tp:taxon-name></italic> [ARTSYS0000805] with relatively vertical, separated eyes <bold>47</bold> <italic><tp:taxon-name><tp:taxon-name-part taxon-name-part-type="genus" reg="Arachnomorpha">Arachnomorpha</tp:taxon-name-part> <tp:taxon-name-part taxon-name-part-type="species" reg="circumlineata">circumlineata</tp:taxon-name-part></tp:taxon-name></italic> [ARTSYS0000535] showing subcontiguous eyes separated at the top by a broad interocular space <bold>48</bold> <italic><tp:taxon-name><tp:taxon-name-part taxon-name-part-type="genus" reg="Archocopturus">Archocopturus</tp:taxon-name-part> <tp:taxon-name-part taxon-name-part-type="species" reg="medeterae">medeterae</tp:taxon-name-part></tp:taxon-name></italic> [ASUHIC0086637] with subcontiguous eyes separated at the top by a thin lanceolate space <bold>49</bold> <italic><tp:taxon-name><tp:taxon-name-part taxon-name-part-type="genus" reg="Cylindrocopturus">Cylindrocopturus</tp:taxon-name-part> <tp:taxon-name-part taxon-name-part-type="species" reg="quercus">quercus</tp:taxon-name-part></tp:taxon-name></italic> [ASUHIC0016905] with vertical, separated eyes <bold>50</bold> <italic><tp:taxon-name><tp:taxon-name-part taxon-name-part-type="genus" reg="Helleriella">Helleriella</tp:taxon-name-part> <tp:taxon-name-part taxon-name-part-type="species" reg="longicollis">longicollis</tp:taxon-name-part></tp:taxon-name></italic> [ASUHIC0065241] with widely separated eyes and a very thin rostrum <bold>51</bold> <italic><tp:taxon-name><tp:taxon-name-part taxon-name-part-type="genus" reg="Larides">Larides</tp:taxon-name-part> <tp:taxon-name-part taxon-name-part-type="species" reg="cavifrons">cavifrons</tp:taxon-name-part></tp:taxon-name></italic> [ASUHIC0016882], showing a strongly depressed interocular space <bold>52</bold> Male <italic><tp:taxon-name><tp:taxon-name-part taxon-name-part-type="genus" reg="Lissoderes">Lissoderes</tp:taxon-name-part> <tp:taxon-name-part taxon-name-part-type="species" reg="cecropiae">cecropiae</tp:taxon-name-part></tp:taxon-name></italic> [ASUHIC0064708] showing oval, subcontiguous eyes and an apical antennal insertion on the rostrum <bold>53</bold> <italic><tp:taxon-name><tp:taxon-name-part taxon-name-part-type="genus" reg="Philenis">Philenis</tp:taxon-name-part> <tp:taxon-name-part taxon-name-part-type="species" reg="fuscofemorata">fuscofemorata</tp:taxon-name-part></tp:taxon-name></italic> [ARTSYS0000659] showing ovoid eyes and slender antennae <bold>54</bold> <italic><tp:taxon-name><tp:taxon-name-part taxon-name-part-type="genus" reg="Zygopsella">Zygopsella</tp:taxon-name-part> <tp:taxon-name-part taxon-name-part-type="species" reg="ruficauda">ruficauda</tp:taxon-name-part></tp:taxon-name></italic> [ARTSYS0000526] with a sinuous lateral and mesal margin of the eyes which is strongly inflexed at the lower lateral margin.</p></caption><graphic xmlns:xlink="http://www.w3.org/1999/xlink" xlink:href="zookeys-683-051-g005.jpg" position="float" orientation="portrait" xlink:type="simple" id="oo_143830.jpg"/></fig></tp:treatment-sec><ref-list><ref id="B20"><mixed-citation xmlns:xlink="http://www.w3.org/1999/xlink" xlink:type="simple">
          <person-group><name name-style="western"><surname>Champion</surname><given-names>GC</given-names></name></person-group> (<year>1906b</year>) <tp:taxon-name><tp:taxon-name-part taxon-name-part-type="class">Insecta</tp:taxon-name-part></tp:taxon-name> – <tp:taxon-name><tp:taxon-name-part taxon-name-part-type="order">Coleoptera</tp:taxon-name-part></tp:taxon-name> – Rhychophora – <tp:taxon-name><tp:taxon-name-part taxon-name-part-type="family">Curculionidae</tp:taxon-name-part></tp:taxon-name> – <tp:taxon-name><tp:taxon-name-part taxon-name-part-type="subfamily">Curculioninae</tp:taxon-name-part></tp:taxon-name> (part). In: Champion GC (Ed.) Biologia Centrali-Americana (Vol. 4, part 5). 1–136.</mixed-citation></ref><ref id="B146"><mixed-citation xmlns:xlink="http://www.w3.org/1999/xlink" xlink:type="simple">
          <person-group><name name-style="western"><surname>Sleeper</surname><given-names>EL</given-names></name></person-group> (<year>1963</year>) <article-title>A study of the <tp:taxon-name><tp:taxon-name-part taxon-name-part-type="subfamily">Zygopinae</tp:taxon-name-part></tp:taxon-name> (<tp:taxon-name><tp:taxon-name-part taxon-name-part-type="order">Coleoptera</tp:taxon-name-part></tp:taxon-name>: <tp:taxon-name><tp:taxon-name-part taxon-name-part-type="family">Curculionidae</tp:taxon-name-part></tp:taxon-name>) of America north of Mexico, I.</article-title> <source>Bulletin of the Southern California Academy of Sciences</source> <volume>62</volume>(<issue>4</issue>): <fpage>209</fpage>–<lpage>219</lpage>.</mixed-citation></ref><ref id="B18"><mixed-citation xmlns:xlink="http://www.w3.org/1999/xlink" xlink:type="simple">
          <person-group><name name-style="western"><surname>Casey</surname><given-names>TL</given-names></name></person-group> (<year>1904</year>) <article-title>On some new <tp:taxon-name><tp:taxon-name-part taxon-name-part-type="order">Coleoptera</tp:taxon-name-part></tp:taxon-name>, including five new genera.</article-title> <source>The Canadian Entomologist</source> <volume>36</volume>(<issue>11</issue>): <fpage>312</fpage>–<lpage>324</lpage>. <ext-link xlink:type="simple" ext-link-type="doi" xlink:href="10.4039/Ent36312-11">https://doi.org/10.4039/Ent36312-11</ext-link></mixed-citation></ref><ref id="B38"><mixed-citation xmlns:xlink="http://www.w3.org/1999/xlink" xlink:type="simple">
          <person-group><name name-style="western"><surname>Fall</surname><given-names>HC</given-names></name></person-group> (<year>1906</year>) <article-title>New species of American <tp:taxon-name><tp:taxon-name-part taxon-name-part-type="order">Coleoptera</tp:taxon-name-part></tp:taxon-name> of the tribe <tp:taxon-name><tp:taxon-name-part taxon-name-part-type="genus">Zygopini</tp:taxon-name-part></tp:taxon-name>.</article-title> <source>Transactions of the American Entomological Society</source> <volume>32</volume>: <fpage>53</fpage>–<lpage>61</lpage>.</mixed-citation></ref><ref id="B47"><mixed-citation xmlns:xlink="http://www.w3.org/1999/xlink" xlink:type="simple">
          <person-group><name name-style="western"><surname>Gluck</surname><given-names>W</given-names></name></person-group> (<year>1987</year>) A taxonomic revision of the genera <italic><tp:taxon-name><tp:taxon-name-part taxon-name-part-type="genus">Gyrotus</tp:taxon-name-part></tp:taxon-name></italic> and <italic><tp:taxon-name><tp:taxon-name-part taxon-name-part-type="genus">Cylindrocopturus</tp:taxon-name-part></tp:taxon-name></italic> (<tp:taxon-name><tp:taxon-name-part taxon-name-part-type="order">Coleoptera</tp:taxon-name-part></tp:taxon-name>: <tp:taxon-name><tp:taxon-name-part taxon-name-part-type="family">Curculionidae</tp:taxon-name-part></tp:taxon-name>) in America north of Mexico. Ph.D. Thesis, North Dakota State University, Fargo.</mixed-citation></ref><ref id="B12"><mixed-citation xmlns:xlink="http://www.w3.org/1999/xlink" xlink:type="simple">
          <person-group><name name-style="western"><surname>Böving</surname><given-names>AG</given-names></name></person-group> (<year>1926</year>) <article-title>Immature stages of <italic><tp:taxon-name><tp:taxon-name-part taxon-name-part-type="genus">Eulechriops</tp:taxon-name-part> <tp:taxon-name-part taxon-name-part-type="species">gossypii</tp:taxon-name-part></tp:taxon-name></italic> Barber, with comments on the classification of the Tribe <tp:taxon-name><tp:taxon-name-part taxon-name-part-type="tribe">Zygopsini</tp:taxon-name-part></tp:taxon-name> (<tp:taxon-name><tp:taxon-name-part taxon-name-part-type="order">Coleoptera</tp:taxon-name-part></tp:taxon-name>: <tp:taxon-name><tp:taxon-name-part taxon-name-part-type="family">Curculionidae</tp:taxon-name-part></tp:taxon-name>).</article-title> <source>Proceedings of the Entomological Society of Washington</source> <volume>28</volume>(<issue>3</issue>): <fpage>54</fpage>–<lpage>62</lpage>.</mixed-citation></ref><ref id="B29"><mixed-citation xmlns:xlink="http://www.w3.org/1999/xlink" xlink:type="simple">
          <person-group><name name-style="western"><surname>Dampf</surname><given-names>A</given-names></name></person-group> (<year>1929</year>) <article-title>Una nueva plaga del nopal (<italic><tp:taxon-name><tp:taxon-name-part taxon-name-part-type="genus">Opuntia</tp:taxon-name-part></tp:taxon-name></italic> sp.) <tp:taxon-name><tp:taxon-name-part taxon-name-part-type="genus">Cylindrocopturus</tp:taxon-name-part> <tp:taxon-name-part taxon-name-part-type="species">biradiatus</tp:taxon-name-part></tp:taxon-name> Champion (Ins. Col., Fam. <tp:taxon-name><tp:taxon-name-part taxon-name-part-type="family">Curculionidae</tp:taxon-name-part></tp:taxon-name>). Boletín mensual, órgano de la Oficina para la defense agrícola San Jacinto, D.F.</article-title> <volume>3</volume>(<issue>1–4</issue>): <fpage>7</fpage>–<lpage>17</lpage>.</mixed-citation></ref><ref id="B91"><mixed-citation xmlns:xlink="http://www.w3.org/1999/xlink" xlink:type="simple">
          <person-group><name name-style="western"><surname>Keifer</surname><given-names>HH</given-names></name></person-group> (<year>1930</year>) The larva of <italic><tp:taxon-name><tp:taxon-name-part taxon-name-part-type="genus">Cylindrocopturus</tp:taxon-name-part> <tp:taxon-name-part taxon-name-part-type="species">crassus</tp:taxon-name-part></tp:taxon-name></italic> Van Dyke. Pan-Pacific Entomologist 6(4) 167–170.</mixed-citation></ref><ref id="B4"><mixed-citation xmlns:xlink="http://www.w3.org/1999/xlink" xlink:type="simple">
          <person-group><name name-style="western"><surname>Anderson</surname><given-names>WH</given-names></name></person-group> (<year>1941</year>) <article-title>The larva and pupa of <italic><tp:taxon-name><tp:taxon-name-part taxon-name-part-type="genus">Cylindrocopturus</tp:taxon-name-part> <tp:taxon-name-part taxon-name-part-type="species">furnissi</tp:taxon-name-part></tp:taxon-name></italic> Buchanan (<tp:taxon-name><tp:taxon-name-part taxon-name-part-type="order">Coleoptera</tp:taxon-name-part></tp:taxon-name>, <tp:taxon-name><tp:taxon-name-part taxon-name-part-type="family">Curculionidae</tp:taxon-name-part></tp:taxon-name>).</article-title> <source>Proceedings of the Entomological Society of Washington</source> <volume>43</volume>: <fpage>152</fpage>–<lpage>155</lpage>.</mixed-citation></ref><ref id="B132"><mixed-citation xmlns:xlink="http://www.w3.org/1999/xlink" xlink:type="simple">
          <person-group><name name-style="western"><surname>Piper</surname><given-names>GL</given-names></name></person-group> (<year>1977</year>) <article-title>Biology and immature stages of <italic><tp:taxon-name><tp:taxon-name-part taxon-name-part-type="genus">Cylindrocopturus</tp:taxon-name-part> <tp:taxon-name-part taxon-name-part-type="species">quercus</tp:taxon-name-part></tp:taxon-name></italic> (Say) (<tp:taxon-name><tp:taxon-name-part taxon-name-part-type="order">Coleoptera</tp:taxon-name-part></tp:taxon-name>: <tp:taxon-name><tp:taxon-name-part taxon-name-part-type="family">Curculionidae</tp:taxon-name-part></tp:taxon-name>).</article-title> <source>The Coleopterists Bulletin</source> <volume>31</volume>(<issue>1</issue>): <fpage>65</fpage>–<lpage>72</lpage>.</mixed-citation></ref><ref id="B103"><mixed-citation xmlns:xlink="http://www.w3.org/1999/xlink" xlink:type="simple">
          <person-group><name name-style="western"><surname>LeConte</surname><given-names>JL</given-names></name><name name-style="western"><surname>Horn</surname><given-names>GH</given-names></name></person-group> (<year>1876</year>) <article-title>The Rhyncophora of America, north of Mexico.</article-title> <source>Proceedings of the American Philosophical Society</source> <volume>15</volume>(<issue>96</issue>): <fpage>1</fpage>–<lpage>455</lpage>.</mixed-citation></ref><ref id="B17"><mixed-citation xmlns:xlink="http://www.w3.org/1999/xlink" xlink:type="simple">
          <person-group><name name-style="western"><surname>Casey</surname><given-names>TL</given-names></name></person-group> (<year>1897</year>) <article-title>Coleopterological Notices, VII.</article-title> <source>Annals of the New York Academy of Sciences</source> <volume>9</volume>(<issue>6–12</issue>): <fpage>285</fpage>–<lpage>684</lpage>.</mixed-citation></ref><ref id="B8"><mixed-citation xmlns:xlink="http://www.w3.org/1999/xlink" xlink:type="simple">
          <person-group><name name-style="western"><surname>Blatchley</surname><given-names>WS</given-names></name><name name-style="western"><surname>Leng</surname><given-names>CW</given-names></name></person-group> (<year>1916</year>) <source><tp:taxon-name><tp:taxon-name-part taxon-name-part-type="genus">Rhynchophora</tp:taxon-name-part></tp:taxon-name> or weevils of North Eastern America.</source> <publisher-name>The Nature Publishing Company</publisher-name>, <publisher-loc>Indianapolis</publisher-loc>, <size units="page">682 pp</size>. <ext-link xlink:type="simple" ext-link-type="doi" xlink:href="10.5962/bhl.title.122480">https://doi.org/10.5962/bhl.title.122480</ext-link></mixed-citation></ref><ref id="B53"><mixed-citation xmlns:xlink="http://www.w3.org/1999/xlink" xlink:type="simple">
          <person-group><name name-style="western"><surname>Hatch</surname><given-names>MH</given-names></name></person-group> (<year>1971</year>) <article-title>The Beetles of the Pacific Northwest. Part V: <tp:taxon-name><tp:taxon-name-part taxon-name-part-type="superfamily">Rhipiceroidea</tp:taxon-name-part></tp:taxon-name>, Sternoxi, <tp:taxon-name><tp:taxon-name-part taxon-name-part-type="clade">Phytophaga</tp:taxon-name-part></tp:taxon-name>, <tp:taxon-name><tp:taxon-name-part taxon-name-part-type="genus">Rhynchophora</tp:taxon-name-part></tp:taxon-name>, and <tp:taxon-name><tp:taxon-name-part taxon-name-part-type="superfamily">Lamellicornia</tp:taxon-name-part></tp:taxon-name>.</article-title> <source>University of Washington Publications in Biology</source> <volume>16</volume>: <fpage>1</fpage>–<lpage>662</lpage>.</mixed-citation></ref><ref id="B56"><mixed-citation xmlns:xlink="http://www.w3.org/1999/xlink" xlink:type="simple">
          <person-group><name name-style="western"><surname>Heller</surname><given-names>KM</given-names></name></person-group> (<year>1895</year>) Zygopiden-Studien II, mit besonderer Berücksichtigung der Gattung <italic><tp:taxon-name><tp:taxon-name-part taxon-name-part-type="genus">Copturus</tp:taxon-name-part></tp:taxon-name></italic>. Abhandlungen und Berichte des Königlichen Zoologischen und Anthropologisch-Etnographischen Museums zu Dresden 1894/95 (11): 1–70.</mixed-citation></ref><ref id="B62"><mixed-citation xmlns:xlink="http://www.w3.org/1999/xlink" xlink:type="simple">
          <person-group><name name-style="western"><surname>Hespenheide</surname><given-names>HA</given-names></name></person-group> (<year>1980</year>) <article-title>New species and a review of the genus <italic><tp:taxon-name><tp:taxon-name-part taxon-name-part-type="genus">Helleriella</tp:taxon-name-part></tp:taxon-name></italic> (<tp:taxon-name><tp:taxon-name-part taxon-name-part-type="order">Coleoptera</tp:taxon-name-part></tp:taxon-name>: <tp:taxon-name><tp:taxon-name-part taxon-name-part-type="family">Curculionidae</tp:taxon-name-part></tp:taxon-name>: <tp:taxon-name><tp:taxon-name-part taxon-name-part-type="subfamily">Zygopinae</tp:taxon-name-part></tp:taxon-name>).</article-title> <source>The Coleopterists Bulletin</source> <volume>34</volume>(<issue>3</issue>): <fpage>323</fpage>–<lpage>332</lpage>.</mixed-citation></ref><ref id="B150"><mixed-citation xmlns:xlink="http://www.w3.org/1999/xlink" xlink:type="simple">
          <person-group><name name-style="western"><surname>Van Dyke</surname><given-names>EC</given-names></name></person-group> (<year>1930</year>) <article-title>New <tp:taxon-name><tp:taxon-name-part taxon-name-part-type="genus">Rhynchophora</tp:taxon-name-part></tp:taxon-name> (<tp:taxon-name><tp:taxon-name-part taxon-name-part-type="order">Coleoptera</tp:taxon-name-part></tp:taxon-name>) from western North America.</article-title> <source>Pan-Pacific Entomologist</source> <volume>6</volume>(<issue>4</issue>): <fpage>149</fpage>–<lpage>165</lpage>.</mixed-citation></ref><ref id="B14"><mixed-citation xmlns:xlink="http://www.w3.org/1999/xlink" xlink:type="simple">
          <person-group><name name-style="western"><surname>Buchanan</surname><given-names>LL</given-names></name></person-group> (<year>1940</year>) <article-title>Three new species of the <italic>longulus</italic> group of <italic><tp:taxon-name><tp:taxon-name-part taxon-name-part-type="genus">Cylindrocopturus</tp:taxon-name-part></tp:taxon-name></italic> (<tp:taxon-name><tp:taxon-name-part taxon-name-part-type="order">Coleoptera</tp:taxon-name-part></tp:taxon-name>: <tp:taxon-name><tp:taxon-name-part taxon-name-part-type="family">Curculionidae</tp:taxon-name-part></tp:taxon-name>).</article-title> <source>Proceedings of the Entomological Society of Washington</source> <volume>42</volume>(<issue>8</issue>): <fpage>177</fpage>–<lpage>181</lpage>.</mixed-citation></ref><ref id="B112"><mixed-citation xmlns:xlink="http://www.w3.org/1999/xlink" xlink:type="simple">
          <person-group><name name-style="western"><surname>Martínez</surname><given-names>NB</given-names></name><name name-style="western"><surname>Riquelme</surname><given-names>CPI</given-names></name><name name-style="western"><surname>Jones</surname><given-names>RW</given-names></name></person-group> (<year>2016</year>) <article-title><italic><tp:taxon-name><tp:taxon-name-part taxon-name-part-type="genus">Cylindrocopturus</tp:taxon-name-part></tp:taxon-name></italic> (<tp:taxon-name><tp:taxon-name-part taxon-name-part-type="order">Coleoptera</tp:taxon-name-part></tp:taxon-name>: <tp:taxon-name><tp:taxon-name-part taxon-name-part-type="family">Curculionidae</tp:taxon-name-part></tp:taxon-name>: <tp:taxon-name><tp:taxon-name-part taxon-name-part-type="subfamily">Conoderinae</tp:taxon-name-part></tp:taxon-name>) species associated with <italic><tp:taxon-name><tp:taxon-name-part taxon-name-part-type="genus">Opuntia</tp:taxon-name-part></tp:taxon-name></italic> (<tp:taxon-name><tp:taxon-name-part taxon-name-part-type="order">Caryophyllales</tp:taxon-name-part></tp:taxon-name>: <tp:taxon-name><tp:taxon-name-part taxon-name-part-type="family">Cactaceae</tp:taxon-name-part></tp:taxon-name>) species.</article-title> <source>Florida Entomologist</source> <volume>99</volume>(<issue>1</issue>): <fpage>126</fpage>–<lpage>127</lpage>. <ext-link xlink:type="simple" ext-link-type="doi" xlink:href="10.1653/024.099.0125">https://doi.org/10.1653/024.099.0125</ext-link></mixed-citation></ref><ref id="B138"><mixed-citation xmlns:xlink="http://www.w3.org/1999/xlink" xlink:type="simple">
          <person-group><name name-style="western"><surname>Rogers</surname><given-names>CE</given-names></name><name name-style="western"><surname>Serda</surname><given-names>JG</given-names></name></person-group> (<year>1982</year>) <article-title><italic><tp:taxon-name><tp:taxon-name-part taxon-name-part-type="genus">Cylindrocopturus</tp:taxon-name-part> <tp:taxon-name-part taxon-name-part-type="species">adspersus</tp:taxon-name-part></tp:taxon-name></italic> in sunflower: overwintering and emergence patterns on the Texas high plains.</article-title> <source>Environmental Entomology</source> <volume>11</volume>(<issue>1</issue>): <fpage>154</fpage>–<lpage>156</lpage>. <ext-link xlink:type="simple" ext-link-type="doi" xlink:href="10.1093/ee/11.1.154">https://doi.org/10.1093/ee/11.1.154</ext-link></mixed-citation></ref><ref id="B153"><mixed-citation xmlns:xlink="http://www.w3.org/1999/xlink" xlink:type="simple">
          <person-group><name name-style="western"><surname>Wibmer</surname><given-names>GJ</given-names></name><name name-style="western"><surname>O’Brien</surname><given-names>CW</given-names></name></person-group> (<year>1986</year>) <article-title>Annotated checklist of the weevils (<tp:taxon-name><tp:taxon-name-part taxon-name-part-type="family">Curculionidae</tp:taxon-name-part></tp:taxon-name> <italic>sensu lato</italic>) of South America (<tp:taxon-name><tp:taxon-name-part taxon-name-part-type="order">Coleoptera</tp:taxon-name-part></tp:taxon-name>: <tp:taxon-name><tp:taxon-name-part taxon-name-part-type="family">Curculionidae</tp:taxon-name-part></tp:taxon-name>).</article-title> <source>Memoirs of the American Entomological Institute Number</source> <volume>39</volume>: <fpage>1</fpage>–<lpage>563</lpage>.</mixed-citation></ref><ref id="B137"><mixed-citation xmlns:xlink="http://www.w3.org/1999/xlink" xlink:type="simple">
          <person-group><name name-style="western"><surname>Rheinheimer</surname><given-names>J</given-names></name></person-group> (<year>2011</year>) Les <tp:taxon-name><tp:taxon-name-part taxon-name-part-type="subfamily">Conoderinae</tp:taxon-name-part></tp:taxon-name> de Guyane (<tp:taxon-name><tp:taxon-name-part taxon-name-part-type="order">Coleoptera</tp:taxon-name-part></tp:taxon-name>, <tp:taxon-name><tp:taxon-name-part taxon-name-part-type="family">Curculionidae</tp:taxon-name-part></tp:taxon-name>). Coléoptères de Guyane. Tome IV: 65–88.</mixed-citation></ref></ref-list></tp:taxon-treatment>
