# Supplementary material for: Review of the genera of Conoderinae (Coleoptera, Curculionidae) from North America, Central America, and the Caribbean
Source: Zookeys. 2017 Jul 7;(683):51–138. doi: 10.3897/zookeys.683.12080 (PMC5523356; doi:10.3897/zookeys.683.12080)
Supplement: XML Treatment for Zygopsella [file zookeys.683.12080-treatment43.xml]

<!DOCTYPE tp:taxon-treatment
  PUBLIC "-//TaxonX//DTD Taxonomic Treatment Publishing DTD v0 20100105//EN" "tax-treatment-NSO.dtd">
<tp:taxon-treatment xmlns:tp="http://www.plazi.org/taxpub"><tp:treatment-meta><kwd-group><label>Taxon classification</label><kwd><named-content xmlns:xlink="http://www.w3.org/1999/xlink" content-type="kingdom">Animalia</named-content></kwd><kwd><named-content xmlns:xlink="http://www.w3.org/1999/xlink" content-type="order">Coleoptera</named-content></kwd><kwd><named-content xmlns:xlink="http://www.w3.org/1999/xlink" content-type="family">Curculionidae</named-content></kwd></kwd-group><mixed-citation publication-type="journal"><person-group><name><surname>Anzaldo</surname><given-names>Salvatore S.</given-names></name></person-group><article-title>Review of the genera of <tp:taxon-name><tp:taxon-name-part taxon-name-part-type="subfamily">Conoderinae</tp:taxon-name-part></tp:taxon-name> (<tp:taxon-name><tp:taxon-name-part taxon-name-part-type="order">Coleoptera</tp:taxon-name-part></tp:taxon-name>, <tp:taxon-name><tp:taxon-name-part taxon-name-part-type="family">Curculionidae</tp:taxon-name-part></tp:taxon-name>) from North America, Central America, and the Caribbean</article-title><source>Zookeys</source><day>7</day><month>7</month><year>2017</year><volume>2017</volume><issue>683</issue><fpage>51</fpage><lpage>138</lpage><pub-id pub-id-type="doi">10.3897/zookeys.683.12080</pub-id></mixed-citation></tp:treatment-meta><tp:nomenclature><tp:taxon-name>
            <tp:taxon-name-part taxon-name-part-type="genus" reg="Zygopsella">Zygopsella</tp:taxon-name-part>
          </tp:taxon-name><tp:taxon-authority>Champion, 1906b: 42</tp:taxon-authority><xref ref-type="fig" rid="F5">Figs 54</xref><xref ref-type="fig" rid="F16">, 103</xref></tp:nomenclature><tp:treatment-sec sec-type="type species" id="SECID0ED3DM"><title>Type species.</title><p>
            <italic><tp:taxon-name><tp:taxon-name-part taxon-name-part-type="genus" reg="Zygopsella">Zygopsella</tp:taxon-name-part> <tp:taxon-name-part taxon-name-part-type="species" reg="ruficauda">ruficauda</tp:taxon-name-part></tp:taxon-name></italic> Champion, 1906 [by original designation].</p></tp:treatment-sec><tp:treatment-sec sec-type="Gender" id="SECID0EU3DM"><title>Gender.</title><p>Feminine.</p><fig id="F16" position="float" orientation="portrait"><label>Figures 103–105.</label><caption><p>Lateral and dorsal habitus images of <tp:taxon-name><tp:taxon-name-part taxon-name-part-type="genus" reg="Zygopini">Zygopini</tp:taxon-name-part></tp:taxon-name> and <tp:taxon-name><tp:taxon-name-part taxon-name-part-type="subfamily">Conoderinae</tp:taxon-name-part></tp:taxon-name> <italic>incertae sedis</italic>. Scale bars = 1 mm unless otherwise specified. <bold>103a–b</bold> <italic><tp:taxon-name><tp:taxon-name-part taxon-name-part-type="genus" reg="Zygopsella">Zygopsella</tp:taxon-name-part> <tp:taxon-name-part taxon-name-part-type="species" reg="ruficauda">ruficauda</tp:taxon-name-part></tp:taxon-name></italic> [ARTSYS0000526]; scale bar = 2 mm <bold>104a–b</bold> <italic><tp:taxon-name><tp:taxon-name-part taxon-name-part-type="genus" reg="Philides">Philides</tp:taxon-name-part> <tp:taxon-name-part taxon-name-part-type="species" reg="comans">comans</tp:taxon-name-part></tp:taxon-name></italic> [ARTSYS0000804] <bold>105a–b</bold> <italic><tp:taxon-name><tp:taxon-name-part taxon-name-part-type="genus" reg="Philinna">Philinna</tp:taxon-name-part> <tp:taxon-name-part taxon-name-part-type="species" reg="bicristata">bicristata</tp:taxon-name-part></tp:taxon-name></italic> [ARTSYS0000532].</p></caption><graphic xmlns:xlink="http://www.w3.org/1999/xlink" xlink:href="zookeys-683-051-g016.jpg" position="float" orientation="portrait" xlink:type="simple" id="oo_143841.jpg"/></fig></tp:treatment-sec><tp:treatment-sec sec-type="diagnosis" id="SECID0E15DM"><title>Diagnosis.</title><p>
            <italic><tp:taxon-name><tp:taxon-name-part taxon-name-part-type="genus" reg="Zygopsella">Zygopsella</tp:taxon-name-part></tp:taxon-name></italic> is similar in appearance to <italic><tp:taxon-name><tp:taxon-name-part taxon-name-part-type="genus" reg="Archocopturus">Archocopturus</tp:taxon-name-part></tp:taxon-name></italic> and some species of <italic><tp:taxon-name><tp:taxon-name-part taxon-name-part-type="genus" reg="Macrocopturus">Macrocopturus</tp:taxon-name-part></tp:taxon-name></italic>, <italic><tp:taxon-name><tp:taxon-name-part taxon-name-part-type="genus" reg="Hoplocopturus">Hoplocopturus</tp:taxon-name-part></tp:taxon-name></italic>, and <italic><tp:taxon-name><tp:taxon-name-part taxon-name-part-type="genus" reg="Copturomimus">Copturomimus</tp:taxon-name-part></tp:taxon-name></italic> with blue-green pronotal scales, but of those genera is similar only to <italic><tp:taxon-name><tp:taxon-name-part taxon-name-part-type="genus" reg="Archocopturus">Archocopturus</tp:taxon-name-part></tp:taxon-name></italic> with the subequal first two articles of the funiculus and deep pronotal punctures. From <italic><tp:taxon-name><tp:taxon-name-part taxon-name-part-type="genus" reg="Archocopturus">Archocopturus</tp:taxon-name-part></tp:taxon-name></italic>, <italic><tp:taxon-name><tp:taxon-name-part taxon-name-part-type="genus" reg="Zygopsella">Zygopsella</tp:taxon-name-part></tp:taxon-name></italic> can be separated by the more widely separated eyes (Fig. <xref ref-type="fig" rid="F5">54</xref>), the more sharply acuminate lower margin and more strongly inflexed lower lateral margin of the eyes, the more strongly arcuate lateral margins of the pronotum (Fig. <xref ref-type="fig" rid="F16">103b</xref>), the ventrally toothed profemora, the ventrally emarginate tibiae to receive the femoral tooth, and the flattened caudal prominences of the elytra (Fig. <xref ref-type="fig" rid="F16">103b</xref>).</p></tp:treatment-sec><tp:treatment-sec sec-type="Phylogenetic relationships" id="SECID0EEBEM"><title>Phylogenetic relationships.</title><p>Suggested by <xref ref-type="bibr" rid="B20">Champion (1906b</xref>: 42) to be closely related to <italic><tp:taxon-name><tp:taxon-name-part taxon-name-part-type="genus" reg="Archocopturus">Archocopturus</tp:taxon-name-part></tp:taxon-name></italic>. The combination of ascending abdominal ventrites, concealed pygidium, unmodified mesoventrite, carinate and ventrally toothed metafemora and short second funicular article of the antenna is shared only with <italic><tp:taxon-name><tp:taxon-name-part taxon-name-part-type="genus" reg="Archocopturus">Archocopturus</tp:taxon-name-part></tp:taxon-name></italic>, <italic><tp:taxon-name><tp:taxon-name-part taxon-name-part-type="genus" reg="Phileas">Phileas</tp:taxon-name-part></tp:taxon-name></italic>, and <italic><tp:taxon-name><tp:taxon-name-part taxon-name-part-type="genus" reg="Larides">Larides</tp:taxon-name-part></tp:taxon-name></italic> (the latter only with a faint carina in the distal half of the femora). Also similar to many <italic><tp:taxon-name><tp:taxon-name-part taxon-name-part-type="genus" reg="Cylindrocopturus">Cylindrocopturus</tp:taxon-name-part></tp:taxon-name></italic> with the elytral processes and relatively widely sepa<!--PageBreak-->rated eyes. <italic><tp:taxon-name><tp:taxon-name-part taxon-name-part-type="genus" reg="Zygopsella">Zygopsella</tp:taxon-name-part></tp:taxon-name></italic> has a similar eye shape to <italic><tp:taxon-name><tp:taxon-name-part taxon-name-part-type="genus" reg="Helleriella">Helleriella</tp:taxon-name-part></tp:taxon-name></italic> that is strongly laterally inflexed and sharply ventrally acuminate.</p></tp:treatment-sec><tp:treatment-sec sec-type="host" id="SECID0EBDEM"><title>Host associations.</title><p>Unknown.</p></tp:treatment-sec><tp:treatment-sec sec-type="Described species" id="SECID0EGDEM"><title>Described species.</title><p>Two, including one species transferred from <italic><tp:taxon-name><tp:taxon-name-part taxon-name-part-type="genus" reg="Archocopturus">Archocopturus</tp:taxon-name-part></tp:taxon-name></italic> by <xref ref-type="bibr" rid="B72">Hespenheide (2005)</xref>.</p></tp:treatment-sec><tp:treatment-sec sec-type="Range" id="SECID0EXDEM"><title>Range.</title><p>Mexico (<xref ref-type="bibr" rid="B72">Hespenheide 2005</xref>: 683), Guatemala, Costa Rica (<xref ref-type="bibr" rid="B72">Hespenheide 2005</xref>: 682), Panama (<xref ref-type="bibr" rid="B72">Hespenheide 2005</xref>: 683), Guadeloupe (<xref ref-type="bibr" rid="B72">Hespenheide 2005</xref>: 683).</p></tp:treatment-sec><tp:treatment-sec><!--Section generated to contain objects referenced in tp:taxon-treatment.--><fig id="F5" position="float" orientation="portrait"><label>Figures 46–54.</label><caption><p>Variation in eye shape. <bold>46</bold> <italic><tp:taxon-name><tp:taxon-name-part taxon-name-part-type="genus" reg="Poecilogaster">Poecilogaster</tp:taxon-name-part> <tp:taxon-name-part taxon-name-part-type="species" reg="brevis">brevis</tp:taxon-name-part></tp:taxon-name></italic> [ARTSYS0000805] with relatively vertical, separated eyes <bold>47</bold> <italic><tp:taxon-name><tp:taxon-name-part taxon-name-part-type="genus" reg="Arachnomorpha">Arachnomorpha</tp:taxon-name-part> <tp:taxon-name-part taxon-name-part-type="species" reg="circumlineata">circumlineata</tp:taxon-name-part></tp:taxon-name></italic> [ARTSYS0000535] showing subcontiguous eyes separated at the top by a broad interocular space <bold>48</bold> <italic><tp:taxon-name><tp:taxon-name-part taxon-name-part-type="genus" reg="Archocopturus">Archocopturus</tp:taxon-name-part> <tp:taxon-name-part taxon-name-part-type="species" reg="medeterae">medeterae</tp:taxon-name-part></tp:taxon-name></italic> [ASUHIC0086637] with subcontiguous eyes separated at the top by a thin lanceolate space <bold>49</bold> <italic><tp:taxon-name><tp:taxon-name-part taxon-name-part-type="genus" reg="Cylindrocopturus">Cylindrocopturus</tp:taxon-name-part> <tp:taxon-name-part taxon-name-part-type="species" reg="quercus">quercus</tp:taxon-name-part></tp:taxon-name></italic> [ASUHIC0016905] with vertical, separated eyes <bold>50</bold> <italic><tp:taxon-name><tp:taxon-name-part taxon-name-part-type="genus" reg="Helleriella">Helleriella</tp:taxon-name-part> <tp:taxon-name-part taxon-name-part-type="species" reg="longicollis">longicollis</tp:taxon-name-part></tp:taxon-name></italic> [ASUHIC0065241] with widely separated eyes and a very thin rostrum <bold>51</bold> <italic><tp:taxon-name><tp:taxon-name-part taxon-name-part-type="genus" reg="Larides">Larides</tp:taxon-name-part> <tp:taxon-name-part taxon-name-part-type="species" reg="cavifrons">cavifrons</tp:taxon-name-part></tp:taxon-name></italic> [ASUHIC0016882], showing a strongly depressed interocular space <bold>52</bold> Male <italic><tp:taxon-name><tp:taxon-name-part taxon-name-part-type="genus" reg="Lissoderes">Lissoderes</tp:taxon-name-part> <tp:taxon-name-part taxon-name-part-type="species" reg="cecropiae">cecropiae</tp:taxon-name-part></tp:taxon-name></italic> [ASUHIC0064708] showing oval, subcontiguous eyes and an apical antennal insertion on the rostrum <bold>53</bold> <italic><tp:taxon-name><tp:taxon-name-part taxon-name-part-type="genus" reg="Philenis">Philenis</tp:taxon-name-part> <tp:taxon-name-part taxon-name-part-type="species" reg="fuscofemorata">fuscofemorata</tp:taxon-name-part></tp:taxon-name></italic> [ARTSYS0000659] showing ovoid eyes and slender antennae <bold>54</bold> <italic><tp:taxon-name><tp:taxon-name-part taxon-name-part-type="genus" reg="Zygopsella">Zygopsella</tp:taxon-name-part> <tp:taxon-name-part taxon-name-part-type="species" reg="ruficauda">ruficauda</tp:taxon-name-part></tp:taxon-name></italic> [ARTSYS0000526] with a sinuous lateral and mesal margin of the eyes which is strongly inflexed at the lower lateral margin.</p></caption><graphic xmlns:xlink="http://www.w3.org/1999/xlink" xlink:href="zookeys-683-051-g005.jpg" position="float" orientation="portrait" xlink:type="simple" id="oo_143830.jpg"/></fig></tp:treatment-sec><ref-list><ref id="B20"><mixed-citation xmlns:xlink="http://www.w3.org/1999/xlink" xlink:type="simple">
          <person-group><name name-style="western"><surname>Champion</surname><given-names>GC</given-names></name></person-group> (<year>1906b</year>) <tp:taxon-name><tp:taxon-name-part taxon-name-part-type="class">Insecta</tp:taxon-name-part></tp:taxon-name> – <tp:taxon-name><tp:taxon-name-part taxon-name-part-type="order">Coleoptera</tp:taxon-name-part></tp:taxon-name> – Rhychophora – <tp:taxon-name><tp:taxon-name-part taxon-name-part-type="family">Curculionidae</tp:taxon-name-part></tp:taxon-name> – <tp:taxon-name><tp:taxon-name-part taxon-name-part-type="subfamily">Curculioninae</tp:taxon-name-part></tp:taxon-name> (part). In: Champion GC (Ed.) Biologia Centrali-Americana (Vol. 4, part 5). 1–136.</mixed-citation></ref><ref id="B72"><mixed-citation xmlns:xlink="http://www.w3.org/1999/xlink" xlink:type="simple">
          <person-group><name name-style="western"><surname>Hespenheide</surname><given-names>HA</given-names></name></person-group> (<year>2005</year>) <article-title>Weevils of the genera <italic><tp:taxon-name><tp:taxon-name-part taxon-name-part-type="genus">Archocopturus</tp:taxon-name-part></tp:taxon-name></italic> Heller and <italic><tp:taxon-name><tp:taxon-name-part taxon-name-part-type="genus">Zygopsella</tp:taxon-name-part></tp:taxon-name></italic> Champion: sibling species and mimetic homoplasy (<tp:taxon-name><tp:taxon-name-part taxon-name-part-type="order">Coleoptera</tp:taxon-name-part></tp:taxon-name>: <tp:taxon-name><tp:taxon-name-part taxon-name-part-type="family">Curculionidae</tp:taxon-name-part></tp:taxon-name>: <tp:taxon-name><tp:taxon-name-part taxon-name-part-type="subfamily">Conoderinae</tp:taxon-name-part></tp:taxon-name>).</article-title> <source>Proceedings of the Entomological Society of Washington</source> <volume>107</volume>(<issue>3</issue>): <fpage>671</fpage>–<lpage>685</lpage>.</mixed-citation></ref></ref-list></tp:taxon-treatment>
