# Supplementary material for: Review of the genera of Conoderinae (Coleoptera, Curculionidae) from North America, Central America, and the Caribbean
Source: Zookeys. 2017 Jul 7;(683):51–138. doi: 10.3897/zookeys.683.12080 (PMC5523356; doi:10.3897/zookeys.683.12080)
Supplement: XML Treatment for Philides [file zookeys.683.12080-treatment44.xml]

<!DOCTYPE tp:taxon-treatment
  PUBLIC "-//TaxonX//DTD Taxonomic Treatment Publishing DTD v0 20100105//EN" "tax-treatment-NSO.dtd">
<tp:taxon-treatment xmlns:tp="http://www.plazi.org/taxpub"><tp:treatment-meta><kwd-group><label>Taxon classification</label><kwd><named-content xmlns:xlink="http://www.w3.org/1999/xlink" content-type="kingdom">Animalia</named-content></kwd><kwd><named-content xmlns:xlink="http://www.w3.org/1999/xlink" content-type="order">Coleoptera</named-content></kwd><kwd><named-content xmlns:xlink="http://www.w3.org/1999/xlink" content-type="family">Curculionidae</named-content></kwd></kwd-group><mixed-citation publication-type="journal"><person-group><name><surname>Anzaldo</surname><given-names>Salvatore S.</given-names></name></person-group><article-title>Review of the genera of <tp:taxon-name><tp:taxon-name-part taxon-name-part-type="subfamily">Conoderinae</tp:taxon-name-part></tp:taxon-name> (<tp:taxon-name><tp:taxon-name-part taxon-name-part-type="order">Coleoptera</tp:taxon-name-part></tp:taxon-name>, <tp:taxon-name><tp:taxon-name-part taxon-name-part-type="family">Curculionidae</tp:taxon-name-part></tp:taxon-name>) from North America, Central America, and the Caribbean</article-title><source>Zookeys</source><day>7</day><month>7</month><year>2017</year><volume>2017</volume><issue>683</issue><fpage>51</fpage><lpage>138</lpage><pub-id pub-id-type="doi">10.3897/zookeys.683.12080</pub-id></mixed-citation></tp:treatment-meta><tp:nomenclature><tp:taxon-name>
            <tp:taxon-name-part taxon-name-part-type="genus" reg="Philides">Philides</tp:taxon-name-part>
          </tp:taxon-name><tp:taxon-authority>Champion, 1906b: 129</tp:taxon-authority><xref ref-type="fig" rid="F6">Figs 59</xref><xref ref-type="fig" rid="F16">, 104</xref><!--PageBreak--></tp:nomenclature><tp:treatment-sec sec-type="type species" id="SECID0EBGEM"><title>Type species.</title><p>
            <italic><tp:taxon-name><tp:taxon-name-part taxon-name-part-type="genus" reg="Philides">Philides</tp:taxon-name-part> <tp:taxon-name-part taxon-name-part-type="species" reg="anthonomoides">anthonomoides</tp:taxon-name-part></tp:taxon-name></italic> Champion, 1906 [by monotypy].</p></tp:treatment-sec><tp:treatment-sec sec-type="Gender" id="SECID0ESGEM"><title>Gender.</title><p>Masculine.</p></tp:treatment-sec><tp:treatment-sec sec-type="diagnosis" id="SECID0EXGEM"><title>Diagnosis.</title><p>
            <italic><tp:taxon-name><tp:taxon-name-part taxon-name-part-type="genus" reg="Philides">Philides</tp:taxon-name-part></tp:taxon-name></italic> is easily differentiated from all other genera treated here except <italic><tp:taxon-name><tp:taxon-name-part taxon-name-part-type="genus" reg="Philinna">Philinna</tp:taxon-name-part></tp:taxon-name></italic> by the following characteristics: the body, especially the lateral surfaces, are densely covered in multifid setae; the antennal funiculus has 6 instead of 7 articles (as in Fig. <xref ref-type="fig" rid="F6">57</xref> for <italic><tp:taxon-name><tp:taxon-name-part taxon-name-part-type="genus" reg="Philinna">Philinna</tp:taxon-name-part></tp:taxon-name></italic>); the tibial apex does not have an uncus at the posterior apical angle and has either a small process at inner apical angle (as in Fig. <xref ref-type="fig" rid="F3">36</xref> for <italic><tp:taxon-name><tp:taxon-name-part taxon-name-part-type="genus" reg="Philinna">Philinna</tp:taxon-name-part></tp:taxon-name></italic>) or no process at all; the tibial apex is subcircular in cross-section (not laterally compressed as in all other genera) and with distinct fringe of spine-like setae around the apex; the prosternum behind the procoxae has ventrally projecting laterally compressed tubercles (as in Fig. <xref ref-type="fig" rid="F2">18</xref> for <italic><tp:taxon-name><tp:taxon-name-part taxon-name-part-type="genus" reg="Philinna">Philinna</tp:taxon-name-part></tp:taxon-name></italic>); the mesoventrite is vertical, unmodified or with posterolateral margins modified into somewhat projecting lamellae (as in Fig. <xref ref-type="fig" rid="F2">18</xref>); the first elytral interval has elongate, stout setae crossing over the suture in roughly posterior half (Fig. <xref ref-type="fig" rid="F16">104b</xref>); and the fifth abdominal ventrite is strongly emarginate to accommodate the exposed pygidium. <italic><tp:taxon-name><tp:taxon-name-part taxon-name-part-type="genus" reg="Philides">Philides</tp:taxon-name-part></tp:taxon-name></italic> differs from <italic><tp:taxon-name><tp:taxon-name-part taxon-name-part-type="genus" reg="Philinna">Philinna</tp:taxon-name-part></tp:taxon-name></italic> in the presence of tarsal claws with a broad tooth (Fig. <xref ref-type="fig" rid="F6">59</xref>; seen in <italic><tp:taxon-name><tp:taxon-name-part taxon-name-part-type="genus" reg="Philides">Philides</tp:taxon-name-part> <tp:taxon-name-part taxon-name-part-type="species" reg="comans">comans</tp:taxon-name-part></tp:taxon-name></italic> Champion, 1909, but not all observed specimens identified to <italic><tp:taxon-name><tp:taxon-name-part taxon-name-part-type="genus" reg="Philides">P.</tp:taxon-name-part> <tp:taxon-name-part taxon-name-part-type="species" reg="anthonomoides">anthonomoides</tp:taxon-name-part></tp:taxon-name></italic> had this tooth) and in overall appearance, with the known species of <italic><tp:taxon-name><tp:taxon-name-part taxon-name-part-type="genus" reg="Philides">Philides</tp:taxon-name-part></tp:taxon-name></italic> belonging to the “shiny black” mimicry complex of <xref ref-type="bibr" rid="B67">Hespenheide (1995</xref>: 149). Some observed specimens identified as <italic><tp:taxon-name><tp:taxon-name-part taxon-name-part-type="genus" reg="Philides">P.</tp:taxon-name-part> <tp:taxon-name-part taxon-name-part-type="species" reg="anthonomoides">anthonomoides</tp:taxon-name-part></tp:taxon-name></italic> have the mesoventrite unmodified, with slight projections at the posterolateral margins or with the mesoventrite strongly excavated apically to receive the rostrum.</p></tp:treatment-sec><tp:treatment-sec sec-type="Phylogenetic relationships" id="SECID0ESKEM"><title>Phylogenetic relationships.</title><p>The numerous characters that differentiate this genus and <italic><tp:taxon-name><tp:taxon-name-part taxon-name-part-type="genus" reg="Philinna">Philinna</tp:taxon-name-part></tp:taxon-name></italic> from the rest of the conoderines treated here suggest improper placement in <tp:taxon-name><tp:taxon-name-part taxon-name-part-type="subfamily">Conoderinae</tp:taxon-name-part></tp:taxon-name>, as suggested by <xref ref-type="bibr" rid="B105">Lyal et al. (2006)</xref> due to the lack of sclerolepidia and differently constructed mesoventrite. Champion (1906: 130) and <xref ref-type="bibr" rid="B66">Hespenheide (1992</xref>: 2, 2002: 756) noted the similarity of these genera with <tp:taxon-name><tp:taxon-name-part taxon-name-part-type="tribe">Tachygonini</tp:taxon-name-part></tp:taxon-name> (a group sometimes included in the <tp:taxon-name><tp:taxon-name-part taxon-name-part-type="subfamily">Conoderinae</tp:taxon-name-part></tp:taxon-name> but since relegated to a subtribe in the <tp:taxon-name><tp:taxon-name-part taxon-name-part-type="subfamily">Curculioninae</tp:taxon-name-part></tp:taxon-name>: <tp:taxon-name><tp:taxon-name-part taxon-name-part-type="tribe">Rhamphini</tp:taxon-name-part></tp:taxon-name>, treated there most recently in <xref ref-type="bibr" rid="B15">Caldara et al. 2014</xref>) in having multifid setae covering much of the body. Further similarities of these three genera are the stout, <!--PageBreak-->crossed setae along the elytral suture. Tachygonines, however, have a more conoderine-like tibial apex than either <italic><tp:taxon-name><tp:taxon-name-part taxon-name-part-type="genus" reg="Philides">Philides</tp:taxon-name-part></tp:taxon-name></italic> and <italic><tp:taxon-name><tp:taxon-name-part taxon-name-part-type="genus" reg="Philinna">Philinna</tp:taxon-name-part></tp:taxon-name></italic>, being laterally compressed and with an uncus at the posterior apical angle. Specimens were not observed for two of the three genera currently placed in the <tp:taxon-name><tp:taxon-name-part taxon-name-part-type="subtribe">Tachygonina</tp:taxon-name-part></tp:taxon-name>, reserving a reconsideration of the placement of the subtribe for future phylogenetic study. <italic><tp:taxon-name><tp:taxon-name-part taxon-name-part-type="genus" reg="Philides">Philides</tp:taxon-name-part></tp:taxon-name></italic> also bears a resemblance to the Old World conoderine tribe <tp:taxon-name><tp:taxon-name-part taxon-name-part-type="tribe">Lobotrachelini</tp:taxon-name-part></tp:taxon-name>, but the observed species of that tribe also differ from <italic><tp:taxon-name><tp:taxon-name-part taxon-name-part-type="genus" reg="Philides">Philides</tp:taxon-name-part></tp:taxon-name></italic> and <italic><tp:taxon-name><tp:taxon-name-part taxon-name-part-type="genus" reg="Philinna">Philinna</tp:taxon-name-part></tp:taxon-name></italic> in having a more typical conoderine tibial apex. The only other genus treated here without simple tarsal claws is <italic><tp:taxon-name><tp:taxon-name-part taxon-name-part-type="genus" reg="Psomus">Psomus</tp:taxon-name-part></tp:taxon-name></italic> Casey, which does not have a similar broad, flat tooth as in <italic><tp:taxon-name><tp:taxon-name-part taxon-name-part-type="genus" reg="Philides">Philides</tp:taxon-name-part></tp:taxon-name></italic>.</p></tp:treatment-sec><tp:treatment-sec sec-type="host" id="SECID0EBOEM"><title>Host associations.</title><p>The larva of at least one species is an inquiline in galls made by a buprestid (<xref ref-type="bibr" rid="B113">Medianero et al. 2007</xref>).</p></tp:treatment-sec><tp:treatment-sec sec-type="Described species" id="SECID0ELOEM"><title>Described species.</title><p>Two. Numerous undescribed species and related genera occur in Central America (H. Barrios, personal communication). One additional described species is known from South America (<xref ref-type="bibr" rid="B137">Rheinheimer 2011</xref>).</p></tp:treatment-sec><tp:treatment-sec sec-type="Range" id="SECID0EVOEM"><title>Range.</title><p>Mexico, El Salvador, Panama; South America (<xref ref-type="bibr" rid="B137">Rheinheimer 2011</xref>).</p></tp:treatment-sec><tp:treatment-sec><!--Section generated to contain objects referenced in tp:taxon-treatment.--><fig id="F6" position="float" orientation="portrait"><label>Figures 55–66.</label><caption><p>Miscellaneous morphological structures. <bold>55</bold> <italic><tp:taxon-name><tp:taxon-name-part taxon-name-part-type="genus" reg="Hoplocopturus">Hoplocopturus</tp:taxon-name-part> <tp:taxon-name-part taxon-name-part-type="species" reg="sulphureus">sulphureus</tp:taxon-name-part></tp:taxon-name></italic> [ARTSYS0000801] with an overlay showing an elongate second funicular article that is more than twice the length of the first <bold>56</bold> <italic><tp:taxon-name><tp:taxon-name-part taxon-name-part-type="genus" reg="Lissoderes">Lissoderes</tp:taxon-name-part> <tp:taxon-name-part taxon-name-part-type="species" reg="subnudus">subnudus</tp:taxon-name-part></tp:taxon-name></italic> [SSAC0001064] with an overlay showing a second funicular article that is subequal to the first, and seven distinct funicular articles <bold>57</bold> <italic><tp:taxon-name><tp:taxon-name-part taxon-name-part-type="genus" reg="Philinna">Philinna</tp:taxon-name-part> <tp:taxon-name-part taxon-name-part-type="species" reg="bicristata">bicristata</tp:taxon-name-part></tp:taxon-name></italic> [ARTSYS0000799] showing a funiculus composed of six articles <bold>58</bold> <italic><tp:taxon-name><tp:taxon-name-part taxon-name-part-type="genus" reg="Microzurus">Microzurus</tp:taxon-name-part></tp:taxon-name></italic> sp. [SSAC0001290] showing a short, slender fifth tarsal article and minute claws <bold>59</bold> <italic><tp:taxon-name><tp:taxon-name-part taxon-name-part-type="genus" reg="Philides">Philides</tp:taxon-name-part> <tp:taxon-name-part taxon-name-part-type="species" reg="comans">comans</tp:taxon-name-part></tp:taxon-name></italic> [ARTSYS0000804] with a broad tooth at the base of the tarsal claw <bold>60</bold> Left metafemoral apex of <italic><tp:taxon-name><tp:taxon-name-part taxon-name-part-type="genus" reg="Piazurus">Piazurus</tp:taxon-name-part> <tp:taxon-name-part taxon-name-part-type="species" reg="trifoveatus">trifoveatus</tp:taxon-name-part></tp:taxon-name></italic> [SSAC0001118] that is unarmed at the mesal and lateral faces <bold>61</bold> Left metafemoral apex of <italic><tp:taxon-name><tp:taxon-name-part taxon-name-part-type="genus" reg="Cylindrocopturinus">Cylindrocopturinus</tp:taxon-name-part> <tp:taxon-name-part taxon-name-part-type="species" reg="pictus">pictus</tp:taxon-name-part></tp:taxon-name></italic> [SSAC0001288] with a tooth only at the mesal face <bold>62</bold> Left metafemoral apex of <italic><tp:taxon-name><tp:taxon-name-part taxon-name-part-type="genus" reg="Peltophorus">Peltophorus</tp:taxon-name-part> <tp:taxon-name-part taxon-name-part-type="species" reg="polymitus">polymitus</tp:taxon-name-part> <tp:taxon-name-part taxon-name-part-type="subspecies" reg="seminiveus">seminiveus</tp:taxon-name-part></tp:taxon-name></italic> [SSAC0001117] showing a small tooth at both mesal and lateral faces <bold>63</bold> Left metafemoral apex of <italic><tp:taxon-name><tp:taxon-name-part taxon-name-part-type="genus" reg="Hoplocopturus">Hoplocopturus</tp:taxon-name-part> <tp:taxon-name-part taxon-name-part-type="species" reg="sulphureus">sulphureus</tp:taxon-name-part></tp:taxon-name></italic> [ARTSYS0000801] showing a small tooth at the lateral face and an acuminate process at the mesal face <bold>64</bold> Metaventrite of <italic><tp:taxon-name><tp:taxon-name-part taxon-name-part-type="genus" reg="Pseudopiazurus">Pseudopiazurus</tp:taxon-name-part> <tp:taxon-name-part taxon-name-part-type="species" reg="centraliamericanus">centraliamericanus</tp:taxon-name-part></tp:taxon-name></italic> [SSAC0001291] showing deep, arcuate sulc <bold>65</bold> Lateral view of the metathorax of <italic><tp:taxon-name><tp:taxon-name-part taxon-name-part-type="genus" reg="Euzurus">Euzurus</tp:taxon-name-part> <tp:taxon-name-part taxon-name-part-type="species" reg="ornativentris">ornativentris</tp:taxon-name-part></tp:taxon-name></italic> [ARTSYS0000796] showing a large tubercle in anterior to the metacoxa <bold>66</bold> Dorsal view of the profemora of <italic><tp:taxon-name><tp:taxon-name-part taxon-name-part-type="genus" reg="Copturomimus">Copturomimus</tp:taxon-name-part> <tp:taxon-name-part taxon-name-part-type="species" reg="caeruleotinctus">caeruleotinctus</tp:taxon-name-part></tp:taxon-name></italic> [SSAC0001059] showing denuded, striolate regions.</p></caption><graphic xmlns:xlink="http://www.w3.org/1999/xlink" xlink:href="zookeys-683-051-g006.jpg" position="float" orientation="portrait" xlink:type="simple" id="oo_143835.jpg"/></fig><fig id="F16" position="float" orientation="portrait"><label>Figures 103–105.</label><caption><p>Lateral and dorsal habitus images of <tp:taxon-name><tp:taxon-name-part taxon-name-part-type="genus" reg="Zygopini">Zygopini</tp:taxon-name-part></tp:taxon-name> and <tp:taxon-name><tp:taxon-name-part taxon-name-part-type="subfamily">Conoderinae</tp:taxon-name-part></tp:taxon-name> <italic>incertae sedis</italic>. Scale bars = 1 mm unless otherwise specified. <bold>103a–b</bold> <italic><tp:taxon-name><tp:taxon-name-part taxon-name-part-type="genus" reg="Zygopsella">Zygopsella</tp:taxon-name-part> <tp:taxon-name-part taxon-name-part-type="species" reg="ruficauda">ruficauda</tp:taxon-name-part></tp:taxon-name></italic> [ARTSYS0000526]; scale bar = 2 mm <bold>104a–b</bold> <italic><tp:taxon-name><tp:taxon-name-part taxon-name-part-type="genus" reg="Philides">Philides</tp:taxon-name-part> <tp:taxon-name-part taxon-name-part-type="species" reg="comans">comans</tp:taxon-name-part></tp:taxon-name></italic> [ARTSYS0000804] <bold>105a–b</bold> <italic><tp:taxon-name><tp:taxon-name-part taxon-name-part-type="genus" reg="Philinna">Philinna</tp:taxon-name-part> <tp:taxon-name-part taxon-name-part-type="species" reg="bicristata">bicristata</tp:taxon-name-part></tp:taxon-name></italic> [ARTSYS0000532].</p></caption><graphic xmlns:xlink="http://www.w3.org/1999/xlink" xlink:href="zookeys-683-051-g016.jpg" position="float" orientation="portrait" xlink:type="simple" id="oo_143841.jpg"/></fig><fig id="F3" position="float" orientation="portrait"><label>Figures 19–36.</label><caption><p>Variation in the metatibial apex. <bold>19</bold> Mesotibial apex of <italic><tp:taxon-name><tp:taxon-name-part taxon-name-part-type="genus" reg="Lechriops">Lechriops</tp:taxon-name-part> <tp:taxon-name-part taxon-name-part-type="species" reg="vestitus">vestitus</tp:taxon-name-part></tp:taxon-name></italic> illustrating parts of the tibial apex: a) posterior apical angle with large, curved uncus; b) middle of the apex with produced, rounded inner flange; c) anterior apical margin with premucro; d) oblique ridge of premucro; e) apical setal tuft <bold>20</bold> Male <italic><tp:taxon-name><tp:taxon-name-part taxon-name-part-type="genus" reg="Trichodocerus">Trichodocerus</tp:taxon-name-part> <tp:taxon-name-part taxon-name-part-type="species" reg="brevilineatus">brevilineatus</tp:taxon-name-part></tp:taxon-name></italic> [ARTSYS0000609] with a tibial uncus arising at the middle of the apex <bold>21</bold> <italic><tp:taxon-name><tp:taxon-name-part taxon-name-part-type="genus" reg="Cratosomus">Cratosomus</tp:taxon-name-part> <tp:taxon-name-part taxon-name-part-type="species" reg="punctulatus">punctulatus</tp:taxon-name-part> <tp:taxon-name-part taxon-name-part-type="subspecies" reg="mexicanus">mexicanus</tp:taxon-name-part></tp:taxon-name></italic> [ASUHIC0031510] with thick fascicles of golden setae near the anterior apical margin and a dense setal brush at the posterior apical face <bold>22</bold> <italic><tp:taxon-name><tp:taxon-name-part taxon-name-part-type="genus" reg="Pseudopiazurus">Pseudopiazurus</tp:taxon-name-part> <tp:taxon-name-part taxon-name-part-type="species" reg="centraliamericanus">centraliamericanus</tp:taxon-name-part></tp:taxon-name></italic> [ASUHIC0086627] with a large, subapical premucro <bold>23</bold> <italic><tp:taxon-name><tp:taxon-name-part taxon-name-part-type="genus" reg="Piazurus">Piazurus</tp:taxon-name-part> <tp:taxon-name-part taxon-name-part-type="species" reg="laetus">laetus</tp:taxon-name-part></tp:taxon-name></italic> [SSAC0001077], showing a typical tibial apex for that genus <bold>24</bold> <italic><tp:taxon-name><tp:taxon-name-part taxon-name-part-type="genus" reg="Acoptus">Acoptus</tp:taxon-name-part> <tp:taxon-name-part taxon-name-part-type="species" reg="suturalis">suturalis</tp:taxon-name-part></tp:taxon-name></italic> [ASUHIC0016915] <bold>25</bold> <italic><tp:taxon-name><tp:taxon-name-part taxon-name-part-type="genus" reg="Cylindrocopturinus">Cylindrocopturinus</tp:taxon-name-part> <tp:taxon-name-part taxon-name-part-type="species" reg="pictus">pictus</tp:taxon-name-part></tp:taxon-name></italic> [SSAC0001288] with a pointed, premucro-like inner flange <bold>26</bold> <italic><tp:taxon-name><tp:taxon-name-part taxon-name-part-type="genus" reg="Pseudolechriops">Pseudolechriops</tp:taxon-name-part> <tp:taxon-name-part taxon-name-part-type="species" reg="klopferi">klopferi</tp:taxon-name-part></tp:taxon-name></italic> [SSAC0001060] showing an elongate, uncus-like inner flange. <bold>27</bold> <italic><tp:taxon-name><tp:taxon-name-part taxon-name-part-type="genus" reg="Arachnomorpha">Arachnomorpha</tp:taxon-name-part> <tp:taxon-name-part taxon-name-part-type="species" reg="circumlineata">circumlineata</tp:taxon-name-part></tp:taxon-name></italic> [ARTSYS0000535] <bold>28</bold> <italic><tp:taxon-name><tp:taxon-name-part taxon-name-part-type="genus" reg="Archocopturus">Archocopturus</tp:taxon-name-part> <tp:taxon-name-part taxon-name-part-type="species" reg="medeterae">medeterae</tp:taxon-name-part></tp:taxon-name></italic> [ASUHIC16884] <bold>29</bold> <italic><tp:taxon-name><tp:taxon-name-part taxon-name-part-type="genus" reg="Cylindrocopturus">Cylindrocopturus</tp:taxon-name-part> <tp:taxon-name-part taxon-name-part-type="species" reg="adspersus">adspersus</tp:taxon-name-part></tp:taxon-name></italic> [ASUHIC0016896] with a rounded, produced inner flange <bold>30</bold> <italic><tp:taxon-name><tp:taxon-name-part taxon-name-part-type="genus" reg="Helleriella">Helleriella</tp:taxon-name-part> <tp:taxon-name-part taxon-name-part-type="species" reg="longicollis">longicollis</tp:taxon-name-part></tp:taxon-name></italic> [ASUHIC0065241] with a very short uncus <bold>31</bold> <italic><tp:taxon-name><tp:taxon-name-part taxon-name-part-type="genus" reg="Lissoderes">Lissoderes</tp:taxon-name-part> <tp:taxon-name-part taxon-name-part-type="species" reg="cecropiae">cecropiae</tp:taxon-name-part></tp:taxon-name></italic> [ASUHIC0064707] with an elongate uncus and minute premucro <bold>32</bold> <italic><tp:taxon-name><tp:taxon-name-part taxon-name-part-type="genus" reg="Phileas">Phileas</tp:taxon-name-part> <tp:taxon-name-part taxon-name-part-type="species" reg="granulatus">granulatus</tp:taxon-name-part></tp:taxon-name></italic> [ARTSYS0000528] with the middle of the apex (between uncus and premucro) sunken <bold>33</bold> <italic><tp:taxon-name><tp:taxon-name-part taxon-name-part-type="genus" reg="Peltophorus">Peltophorus</tp:taxon-name-part> <tp:taxon-name-part taxon-name-part-type="species" reg="adustus">adustus</tp:taxon-name-part></tp:taxon-name></italic> [ASUHIC0012325] with a short uncus and posterodistal setal comb extending halfway to the base of the tibia <bold>34</bold> <italic><tp:taxon-name><tp:taxon-name-part taxon-name-part-type="genus" reg="Zygops">Zygops</tp:taxon-name-part> <tp:taxon-name-part taxon-name-part-type="species" reg="erythropygus">erythropygus</tp:taxon-name-part></tp:taxon-name></italic> [ASUHIC0086640] with short posterodistal setal comb. <bold>35</bold> <italic><tp:taxon-name><tp:taxon-name-part taxon-name-part-type="genus" reg="Philenis">Philenis</tp:taxon-name-part> <tp:taxon-name-part taxon-name-part-type="species" reg="flavipes">flavipes</tp:taxon-name-part></tp:taxon-name></italic> [ASUHIC0065102] <bold>36</bold> <italic><tp:taxon-name><tp:taxon-name-part taxon-name-part-type="genus" reg="Philinna">Philinna</tp:taxon-name-part> <tp:taxon-name-part taxon-name-part-type="species" reg="bicristata">bicristata</tp:taxon-name-part></tp:taxon-name></italic> [ARTSYS0000799] with a small tooth at the anterior apical angle.</p></caption><graphic xmlns:xlink="http://www.w3.org/1999/xlink" xlink:href="zookeys-683-051-g003.jpg" position="float" orientation="portrait" xlink:type="simple" id="oo_143828.jpg"/></fig><fig id="F2" position="float" orientation="portrait"><label>Figures 10–18.</label><caption><p>Variation in the mesoventrite. <bold>10</bold> <italic><tp:taxon-name><tp:taxon-name-part taxon-name-part-type="genus" reg="Lechriops">Lechriops</tp:taxon-name-part> <tp:taxon-name-part taxon-name-part-type="species" reg="californicus">californicus</tp:taxon-name-part></tp:taxon-name></italic> [ASUHIC0024146] showing relatively parallel carinae marking the lateral margin of the rostral channel and a closure of the channel on the metaventrite <bold>11</bold> <italic><tp:taxon-name><tp:taxon-name-part taxon-name-part-type="genus" reg="Microzygops">Microzygops</tp:taxon-name-part> <tp:taxon-name-part taxon-name-part-type="species" reg="nigrofasciatus">nigrofasciatus</tp:taxon-name-part></tp:taxon-name></italic> [ARTSYS0000797] with tubercles anterior to the mesocoxae and slight, arcuate carinae on the anterior region of the mesoventrite (encircling the central scaled region) <bold>12</bold> <italic><tp:taxon-name><tp:taxon-name-part taxon-name-part-type="genus" reg="Paramnemyne">Paramnemyne</tp:taxon-name-part> <tp:taxon-name-part taxon-name-part-type="species" reg="decemcostata">decemcostata</tp:taxon-name-part></tp:taxon-name></italic> [ARTSYS0000798] showing tuberculate posterolateral margins of the mesoventrite and a transverse carina near the posterior margin of the metaventrite <bold>13</bold> <italic><tp:taxon-name><tp:taxon-name-part taxon-name-part-type="genus" reg="Pseudolechriops">Pseudolechriops</tp:taxon-name-part> <tp:taxon-name-part taxon-name-part-type="species" reg="klopferi">klopferi</tp:taxon-name-part></tp:taxon-name></italic> [SSAC0001060] showing a deep ovoid receptacle on the meso- and metaventrite <bold>14</bold> <italic><tp:taxon-name><tp:taxon-name-part taxon-name-part-type="genus" reg="Turcopus">Turcopus</tp:taxon-name-part> <tp:taxon-name-part taxon-name-part-type="species" reg="viscivorus">viscivorus</tp:taxon-name-part></tp:taxon-name></italic> [ARTSYS0000530] showing a receptacle on the mesoventrite with prominently carinate posterior margin <bold>15</bold> <italic><tp:taxon-name><tp:taxon-name-part taxon-name-part-type="genus" reg="Lissoderes">Lissoderes</tp:taxon-name-part> <tp:taxon-name-part taxon-name-part-type="species" reg="subnudus">subnudus</tp:taxon-name-part></tp:taxon-name></italic> [SSAC0001066] showing a completely unmodified mesoventrite covered with multifid setae <bold>16</bold> <italic><tp:taxon-name><tp:taxon-name-part taxon-name-part-type="genus" reg="Peltophorus">Peltophorus</tp:taxon-name-part> <tp:taxon-name-part taxon-name-part-type="species" reg="adustus">adustus</tp:taxon-name-part></tp:taxon-name></italic> [ASUHIC0031514] showing a ventrally expanded posterior margin of the mesoventrite to receive the rostrum in repose <bold>17</bold> <italic><tp:taxon-name><tp:taxon-name-part taxon-name-part-type="genus" reg="Philenis">Philenis</tp:taxon-name-part> <tp:taxon-name-part taxon-name-part-type="species" reg="fuscofemorata">fuscofemorata</tp:taxon-name-part></tp:taxon-name></italic> [ARTSYS0000659] with tubercles at the posterolateral margins of the mesoventrite and a deep depression at the posterior margin in between <bold>18</bold> <italic><tp:taxon-name><tp:taxon-name-part taxon-name-part-type="genus" reg="Philinna">Philinna</tp:taxon-name-part> <tp:taxon-name-part taxon-name-part-type="species" reg="bicristata">bicristata</tp:taxon-name-part></tp:taxon-name></italic> [ARTSYS0000799] showing slight lamellate processes at the posterolateral margins of the mesoventrite as well as transversely flattened projections behind the procoxae.</p></caption><graphic xmlns:xlink="http://www.w3.org/1999/xlink" xlink:href="zookeys-683-051-g002.jpg" position="float" orientation="portrait" xlink:type="simple" id="oo_143827.jpg"/></fig></tp:treatment-sec><ref-list><ref id="B67"><mixed-citation xmlns:xlink="http://www.w3.org/1999/xlink" xlink:type="simple">
          <person-group><name name-style="western"><surname>Hespenheide</surname><given-names>HA</given-names></name></person-group> (<year>1995</year>) <article-title>Mimicry in the <tp:taxon-name><tp:taxon-name-part taxon-name-part-type="subfamily">Zygopinae</tp:taxon-name-part></tp:taxon-name> (<tp:taxon-name><tp:taxon-name-part taxon-name-part-type="order">Coleoptera</tp:taxon-name-part></tp:taxon-name>: <tp:taxon-name><tp:taxon-name-part taxon-name-part-type="family">Curculionidae</tp:taxon-name-part></tp:taxon-name>).</article-title> <source>Memoirs of the Entomological Society of Washington</source> <volume>14</volume>: <fpage>145</fpage>–<lpage>154</lpage>.</mixed-citation></ref><ref id="B105"><mixed-citation xmlns:xlink="http://www.w3.org/1999/xlink" xlink:type="simple">
          <person-group><name name-style="western"><surname>Lyal</surname><given-names>CHC</given-names></name><name name-style="western"><surname>Douglas</surname><given-names>DA</given-names></name><name name-style="western"><surname>Hine</surname><given-names>SJ</given-names></name></person-group> (<year>2006</year>) <article-title>Morphology and systematic significance of sclerolepidia in the weevils (<tp:taxon-name><tp:taxon-name-part taxon-name-part-type="order">Coleoptera</tp:taxon-name-part></tp:taxon-name>: <tp:taxon-name><tp:taxon-name-part taxon-name-part-type="family">Curculionidae</tp:taxon-name-part></tp:taxon-name>).</article-title> <source>Systematics and Biodiversity</source> <volume>4</volume>(<issue>2</issue>): <fpage>203</fpage>–<lpage>241</lpage>. <ext-link xlink:type="simple" ext-link-type="doi" xlink:href="10.1017/S1477200005001714">https://doi.org/10.1017/S1477200005001714</ext-link></mixed-citation></ref><ref id="B66"><mixed-citation xmlns:xlink="http://www.w3.org/1999/xlink" xlink:type="simple">
          <person-group><name name-style="western"><surname>Hespenheide</surname><given-names>HA</given-names></name></person-group> (<year>1992</year>) <article-title>A review of the genus <italic><tp:taxon-name><tp:taxon-name-part taxon-name-part-type="genus">Tachygonus</tp:taxon-name-part></tp:taxon-name></italic> (<tp:taxon-name><tp:taxon-name-part taxon-name-part-type="order">Coleoptera</tp:taxon-name-part></tp:taxon-name>: <tp:taxon-name><tp:taxon-name-part taxon-name-part-type="family">Curculionidae</tp:taxon-name-part></tp:taxon-name>) north of Mexico.</article-title> <source>Proceedings of the Entomological Society of Washington</source> <volume>94</volume>(<issue>1</issue>): <fpage>1</fpage>–<lpage>11</lpage>.</mixed-citation></ref><ref id="B15"><mixed-citation xmlns:xlink="http://www.w3.org/1999/xlink" xlink:type="simple">
          <person-group><name name-style="western"><surname>Caldara</surname><given-names>R</given-names></name><name name-style="western"><surname>Franz</surname><given-names>NM</given-names></name><name name-style="western"><surname>Oberprieler</surname><given-names>RG</given-names></name></person-group> (<year>2014</year>) <article-title>3.7.10 <tp:taxon-name><tp:taxon-name-part taxon-name-part-type="subfamily">Curculioninae</tp:taxon-name-part></tp:taxon-name> Latreille, 1802.</article-title> In: <person-group><name name-style="western"><surname>Leschen</surname><given-names>RAB</given-names></name><name name-style="western"><surname>Beutel</surname><given-names>RG</given-names></name></person-group> (<role>Eds</role>) <issue-title>Handbook of Zoology: Coleoptera, Beetles Volume 3: Morphology and Systematics (Phytophaga).</issue-title> <source>De Gruyter, Berlin/Boston</source>, <fpage>589</fpage>–<lpage>628</lpage>.</mixed-citation></ref><ref id="B113"><mixed-citation xmlns:xlink="http://www.w3.org/1999/xlink" xlink:type="simple">
          <person-group><name name-style="western"><surname>Medianero</surname><given-names>E</given-names></name><name name-style="western"><surname>Paniagua</surname><given-names>MC</given-names></name><name name-style="western"><surname>Barrios</surname><given-names>H</given-names></name></person-group> (<year>2007</year>) Galls produced by <italic><tp:taxon-name><tp:taxon-name-part taxon-name-part-type="genus">Hylaeogena</tp:taxon-name-part> <tp:taxon-name-part taxon-name-part-type="species">thoracica</tp:taxon-name-part></tp:taxon-name></italic> (<tp:taxon-name><tp:taxon-name-part taxon-name-part-type="order">Coleoptera</tp:taxon-name-part></tp:taxon-name>: <tp:taxon-name><tp:taxon-name-part taxon-name-part-type="family">Buprestidae</tp:taxon-name-part></tp:taxon-name>) and the effect of the inquiline <italic><tp:taxon-name><tp:taxon-name-part taxon-name-part-type="genus">Philides</tp:taxon-name-part> <tp:taxon-name-part taxon-name-part-type="species">anthonomoides</tp:taxon-name-part></tp:taxon-name></italic> (<tp:taxon-name><tp:taxon-name-part taxon-name-part-type="order">Coleoptera</tp:taxon-name-part></tp:taxon-name>: <tp:taxon-name><tp:taxon-name-part taxon-name-part-type="family">Curculionidae</tp:taxon-name-part></tp:taxon-name>). The Coleopterists Bulletin 61(4): 568–572. <ext-link xlink:type="simple" ext-link-type="doi" xlink:href="10.1649/0010-065X(2007)61[568:GPBHTC]2.0.CO;2">https://doi.org/10.1649/0010-065X(2007)61[568:GPBHTC]2.0.CO;2</ext-link></mixed-citation></ref><ref id="B137"><mixed-citation xmlns:xlink="http://www.w3.org/1999/xlink" xlink:type="simple">
          <person-group><name name-style="western"><surname>Rheinheimer</surname><given-names>J</given-names></name></person-group> (<year>2011</year>) Les <tp:taxon-name><tp:taxon-name-part taxon-name-part-type="subfamily">Conoderinae</tp:taxon-name-part></tp:taxon-name> de Guyane (<tp:taxon-name><tp:taxon-name-part taxon-name-part-type="order">Coleoptera</tp:taxon-name-part></tp:taxon-name>, <tp:taxon-name><tp:taxon-name-part taxon-name-part-type="family">Curculionidae</tp:taxon-name-part></tp:taxon-name>). Coléoptères de Guyane. Tome IV: 65–88.</mixed-citation></ref></ref-list></tp:taxon-treatment>
